# Supplementary material for: In Situ Diazotroph Population Dynamics Under Different Resource Ratios in the North Pacific Subtropical Gyre
Source: Front Microbiol. 2018 Jul 25;9:1616. doi: 10.3389/fmicb.2018.01616 (PMC6068237; doi:10.3389/fmicb.2018.01616)
Supplement: TABLE S1 — Growth rate data used in Figure 5. [file Table_1.XLSX]

## Sheet: Sheet1
		UCYN-A1.ave.NetGrowthRate.d-1	UCYN-A1.stdev.NetGrowthRate.d-1	UCYN-B.ave.NetGrowthRate.d-1	UCYN-B.stdev.NetGrowthRate.d-1	UCYN-C.ave.NetGrowthRate.d-1	UCYN-C.stdev.NetGrowthRate.d-1	het-1.ave.NetGrowthRate.d-1	het-1.stdev.NetGrowthRate.d-1	het-2.ave.NetGrowthRate.d-1	het-2.stdev.NetGrowthRate.d-1
25	control	-0.613425	0.0634267	-0.372989	0.125217	-0.766908	0.253538	-0.564003	0.104399	-0.177149	0.105814
25	HNP	0.0452284	0.0737304	0.246212	0.0733709	0.274623	0.0986946	0.0250694	0.123351	-0.0775183	0.09612
25	LNP	-0.252586	0.0808645	0.0181381	0.0377688	-0.578309	0.14832	-0.0995449	0.139983	0.244089	0.0950923
45	control	1.31906	0.0447183	1.33435	0.416221	2.10791	0.24367	1.41879	0.17162
45	HNP	1.33621	0.0556291	1.34676	0.417219	2.35087	0.281855	1.73635	0.247337
45	LNP	1.30218	0.0553311	1.47985	0.408075	2.71294	0.264235	1.74291	0.11495
75	control	0.265668	0.0491307	0.58292	0.256082	0.220364	0.325669
75	HNP	0.628166	0.0493156	0.71489	0.292495	0.725542	0.321198
75	LNP	0.00595772	0.0960773	0.0541479	0.257146	-0.0782813	0.329857
100	control	0.195965	0.0853612	0.0518347	0.112008	0.00470863	0.318018
100	HNP	0.703256	0.078319	0.357844	0.101043	0.546816	0.228549
100	LNP	0.427682	0.0884907	0.336433	0.282599	0.440746	0.236447
