# Supplementary material for: In Situ Diazotroph Population Dynamics Under Different Resource Ratios in the North Pacific Subtropical Gyre
Source: Front Microbiol. 2018 Jul 25;9:1616. doi: 10.3389/fmicb.2018.01616 (PMC6068237; doi:10.3389/fmicb.2018.01616)
Supplement: TABLE S2 — OTU table, which includes taxonomy strings for each OTU for 16S rRNA data from G1. [file Table_2.CSV]

	kingdom	phylum	class	order	family	genus	species	T0.T0.25.1	T0.T0.25.2	C.T48.25.1	C.T48.25.2	HNP.T48.25.1	HNP.T48.25.2	LNP.T48.25.1	LNP.T48.25.2	T0.T0.45.1	T0.T0.45.2	C.T48.45.1	C.T48.45.2	HNP.T48.45.1	HNP.T48.45.2	LNP.T48.45.1	LNP.T48.45.2	T0.T0.75.1	T0.T0.75.2	C.T48.75.1	C.T48.75.2	HNP.T48.75.1	HNP.T48.75.2	LNP.T48.75.1	LNP.T48.75.2	T0.T0.100.1	T0.T0.100.2	C.T48.100.1	C.T48.100.2	HNP.T48.100.1	HNP.T48.100.2	LNP.T48.100.1	LNP.T48.100.2
denovo0	Bacteria	Cyanobacteria	SubsectionI	Prochlorococcus	uncultured	unknown	unknown	10395	14648	9491	21837	8656	7887	5234	6587	13647	8302	4338	5948	5637	6042	5325	5706	15141	17480	6223	5256	5260	7136	5155	5870	16368	11288	4518	5260	4346	5790	7351	7692
denovo5	Bacteria	Proteobacteria	Alphaproteobacteria	SAR11	unknown	unknown	unknown	2509	3718	2464	5596	1895	3882	2823	2831	4421	2848	2159	2942	2686	3231	2479	2805	3491	4901	2938	2616	2272	3342	2507	2472	4642	2454	2820	2541	2299	2298	3369	3437
denovo1	Bacteria	Proteobacteria	Alphaproteobacteria	Rhodobacterales	Rhodobacteraceae	unknown	unknown	0	1	9	68	120	10	1	20	0	1	1333	15	10	4120	3	10	1	2	792	473	1226	1632	530	1518	1	1	552	5884	856	4312	4296	5604
denovo2	Bacteria	Proteobacteria	Alphaproteobacteria	Rhodospirillales	Rhodospirillaceae	AEGEAN-169	unknown	665	1118	971	1647	677	761	698	838	1219	929	465	808	682	652	740	726	1136	1674	831	772	385	644	460	503	1746	830	624	228	455	241	489	409
denovo8	Bacteria	Proteobacteria	Alphaproteobacteria	SAR11	unknown	unknown	unknown	629	903	436	1155	351	1037	706	741	1273	830	527	728	696	881	794	789	904	1298	671	580	444	797	453	547	1224	580	643	765	606	534	969	929
denovo6	Bacteria	Proteobacteria	Alphaproteobacteria	SAR11	unknown	unknown	unknown	646	874	600	1315	523	514	392	525	1001	717	295	435	378	401	363	460	1018	1372	576	505	311	431	388	358	1301	727	401	238	278	307	456	391
denovo4	Bacteria	Proteobacteria	Gammaproteobacteria	Alteromonadales	Pseudoalteromonadaceae	Pseudoalteromonas	unknown	1	0	69	349	44	128	280	224	12	3	277	431	240	696	148	243	0	0	408	555	533	1332	937	814	2	0	664	1249	731	1380	1200	2617
denovo7	Bacteria	Proteobacteria	Deltaproteobacteria	SAR324	unknown	unknown	unknown	445	814	313	871	265	447	313	383	707	490	151	335	373	244	425	327	673	1126	560	473	250	419	332	308	1054	564	308	193	260	232	379	346
denovo9	Bacteria	Proteobacteria	Gammaproteobacteria	Oceanospirillales	Oleiphilaceae	Oleiphilus	uncultured	1	0	1	19	322	22	4	18	0	0	416	21	29	993	17	18	0	0	435	402	623	574	544	745	2	1	264	1283	267	1002	708	892
denovo694	Bacteria	Cyanobacteria	SubsectionI	Synechococcus	uncultured	unknown	unknown	192	262	307	606	243	398	131	200	617	449	110	196	359	303	176	175	565	460	240	210	169	307	187	175	402	439	137	211	125	223	333	332
denovo92	Bacteria	Proteobacteria	Alphaproteobacteria	SAR11	unknown	unknown	unknown	165	251	124	309	106	308	216	221	375	231	156	186	196	222	237	249	288	390	228	193	117	203	135	144	351	185	214	223	170	188	269	217
denovo72	Bacteria	Cyanobacteria	Chloroplast	uncultured	unknown	unknown	unknown	110	147	148	261	265	698	245	217	136	68	51	135	342	237	148	176	114	193	319	164	200	176	232	177	146	76	61	61	173	132	93	183
denovo27	Bacteria	Proteobacteria	Alphaproteobacteria	OCS116	unknown	unknown	unknown	90	127	84	134	61	72	61	56	155	100	34	66	72	86	99	98	165	275	147	141	82	119	150	114	293	165	82	65	128	78	140	178
denovo90	Bacteria	Proteobacteria	Alphaproteobacteria	Rickettsiales	SAR116	unknown	unknown	98	139	102	232	75	118	97	88	162	79	49	98	125	109	147	121	123	241	138	112	54	90	143	112	192	81	75	51	70	50	69	82
denovo1298	Bacteria	Proteobacteria	Alphaproteobacteria	SAR11	unknown	unknown	unknown	50	69	109	264	51	25	82	117	12	15	57	92	24	26	89	68	3	139	134	126	86	158	128	98	114	116	121	51	58	64	61	61
denovo76	Archaea	Euryarchaeota	Thermoplasmata	Thermoplasmatales	Marine	unknown	unknown	58	114	10	21	12	54	38	58	74	75	72	76	107	143	244	116	70	154	74	71	53	66	84	63	141	51	95	51	156	108	138	172
denovo89	Bacteria	Bacteroidetes	Flavobacteria	Flavobacteriales	NS9	unknown	unknown	15	29	24	54	17	39	23	29	41	15	38	30	41	74	51	56	25	79	91	88	41	92	90	74	110	31	178	84	160	157	180	187
denovo53	Archaea	Euryarchaeota	Thermoplasmata	Thermoplasmatales	Marine	unknown	unknown	119	229	9	27	8	40	65	87	222	202	26	45	64	40	160	68	135	257	43	16	22	20	32	21	268	116	26	6	32	24	35	22
denovo93	Bacteria	Proteobacteria	Alphaproteobacteria	Rhodospirillales	Rhodospirillaceae	Defluviicoccus	uncultured	69	88	47	106	25	42	40	40	148	79	34	49	57	59	46	54	122	169	56	38	22	57	39	53	163	91	32	32	35	42	42	76
denovo71	Bacteria	Cyanobacteria	Chloroplast	uncultured	unknown	unknown	unknown	27	36	65	152	47	128	70	112	53	17	23	91	90	105	115	99	16	64	69	43	42	63	88	67	46	8	7	8	25	11	10	43
denovo74	Bacteria	Proteobacteria	Gammaproteobacteria	Oceanospirillales	SAR86	unknown	unknown	26	57	14	16	7	62	65	83	62	32	24	90	135	65	209	137	39	91	86	74	44	59	95	59	82	20	45	31	52	20	35	49
denovo98	Bacteria	Bacteroidetes	Flavobacteria	Flavobacteriales	Flavobacteriaceae	NS5	unknown	27	35	49	107	29	56	28	42	70	47	49	43	27	69	52	32	56	88	63	79	24	60	26	37	98	50	73	37	47	38	101	89
denovo73	Bacteria	Cyanobacteria	SubsectionI	Cyanothece	unknown	unknown	unknown	49	93	38	160	45	65	21	30	84	74	58	38	40	61	80	72	76	134	53	36	28	28	43	48	49	26	43	36	18	28	44	29
denovo88	Bacteria	Proteobacteria	Alphaproteobacteria	unknown	unknown	unknown	unknown	59	73	32	103	39	57	52	49	66	31	14	58	66	45	47	37	65	132	58	50	36	62	68	51	103	53	40	21	40	30	33	48
denovo2080	Bacteria	Proteobacteria	Alphaproteobacteria	SAR11	unknown	unknown	unknown	57	96	2	10	64	7	73	61	25	1	79	123	4	14	124	96	2	47	185	13	13	15	14	19	123	4	69	12	76	75	24	57
denovo79	Bacteria	Proteobacteria	Gammaproteobacteria	Alteromonadales	Alteromonadaceae	Alteromonas	uncultured	0	0	8	26	4	0	29	0	2	0	418	18	0	751	101	79	1	1	12	104	75	1	5	202	1	0	9	24	1	16	1	8
denovo99	Bacteria	Proteobacteria	Alphaproteobacteria	Rickettsiales	mitochondria	uncultured	unknown	12	19	6	24	8	111	91	122	18	3	47	137	111	41	157	172	7	6	25	19	13	30	40	25	16	5	37	4	70	20	29	35
denovo136	Bacteria	Cyanobacteria	Chloroplast	uncultured	unknown	unknown	unknown	111	147	48	106	25	71	64	86	77	33	11	32	42	34	63	29	56	99	42	15	26	27	36	25	82	46	4	8	29	14	5	23
denovo102	Bacteria	Proteobacteria	Gammaproteobacteria	KI89A	unknown	unknown	unknown	28	33	39	134	43	38	46	53	63	23	17	35	31	30	53	49	28	58	100	60	43	31	48	52	51	23	44	18	35	30	38	44
denovo78	Bacteria	Bacteroidetes	Flavobacteria	Flavobacteriales	Flavobacteriaceae	NS4	unknown	32	43	21	69	9	20	24	30	62	24	35	26	45	66	54	60	20	93	58	37	32	50	36	45	86	39	84	26	51	33	43	58
denovo75	Bacteria	Cyanobacteria	Chloroplast	unknown	unknown	unknown	unknown	10	10	11	21	37	75	5	21	6	6	7	9	39	47	6	13	6	24	55	45	59	60	76	48	51	29	14	38	155	97	71	173
denovo94	Bacteria	Proteobacteria	Gammaproteobacteria	Oceanospirillales	Oleiphilaceae	Oleiphilus	uncultured	0	0	1	2	35	8	1	5	2	0	60	3	0	120	2	4	0	0	189	141	86	65	104	156	0	0	46	120	49	69	66	82
denovo91	Bacteria	Actinobacteria	Actinobacteria	Acidimicrobidae	Acidimicrobiales	Acidimicrobineae	Acidimicrobiaceae	24	39	39	55	13	37	25	25	77	50	18	19	17	40	16	32	65	119	57	38	19	25	19	29	108	48	46	26	50	33	70	59
denovo1454	Bacteria	Proteobacteria	Alphaproteobacteria	SAR11	unknown	unknown	unknown	10	30	41	116	26	8	46	44	5	0	16	29	14	13	51	28	1	64	61	63	74	62	65	78	43	40	53	20	30	30	27	32
denovo77	Bacteria	Proteobacteria	Deltaproteobacteria	Bdellovibrionales	Bdellovibrionaceae	OM27	unknown	30	40	25	49	9	107	45	56	51	39	23	48	51	21	100	58	23	67	38	35	14	19	26	12	50	23	56	4	23	11	25	29
denovo70	Bacteria	Cyanobacteria	Chloroplast	uncultured	unknown	unknown	unknown	27	29	30	53	34	86	17	24	38	22	22	29	79	81	48	44	20	62	64	29	30	52	36	42	42	24	26	19	48	34	29	38
denovo108	Bacteria	Proteobacteria	Gammaproteobacteria	Oceanospirillales	Oceanospirillaceae	Pseudospirillum	uncultured	21	38	44	79	20	42	22	27	46	37	9	22	35	28	35	29	45	90	50	34	22	44	36	40	83	30	41	16	43	36	23	23
denovo97	Bacteria	Bacteroidetes	Flavobacteria	Flavobacteriales	Flavobacteriaceae	NS4	unknown	22	29	47	66	11	45	33	45	63	24	18	42	53	43	85	67	32	83	40	30	16	20	24	22	86	30	30	12	29	17	54	25
denovo422	Unassigned	Unassigned	Unassigned	Unassigned	Unassigned	Unassigned	Unassigned	20	33	29	51	35	21	22	23	32	22	20	23	53	53	44	32	27	51	52	39	41	48	42	50	56	33	59	48	36	36	35	65
denovo80	Bacteria	Proteobacteria	Gammaproteobacteria	KI89A	unknown	unknown	unknown	9	6	19	43	21	41	25	41	6	4	22	24	9	15	29	32	7	18	67	62	34	70	40	44	19	4	81	36	71	78	74	94
denovo753	Bacteria	Proteobacteria	Alphaproteobacteria	Rhodospirillales	Rhodospirillaceae	AEGEAN-169	unknown	13	30	49	104	13	37	30	37	82	68	18	19	37	53	32	24	52	73	36	39	15	42	35	43	50	66	19	14	21	13	24	37
denovo100	Archaea	Euryarchaeota	Thermoplasmata	Thermoplasmatales	Marine	unknown	unknown	16	32	2	4	4	20	19	28	34	27	60	43	20	51	66	34	25	55	41	27	36	54	26	32	61	41	27	18	117	34	46	111
denovo96	Bacteria	Cyanobacteria	Chloroplast	uncultured	unknown	unknown	unknown	16	30	23	41	33	93	25	34	19	14	16	21	60	43	26	21	22	42	65	37	38	39	60	52	26	24	14	15	56	53	33	60
denovo126	Bacteria	Proteobacteria	Alphaproteobacteria	Rickettsiales	S25-593	uncultured	unknown	45	52	22	67	17	49	31	24	69	33	21	34	45	31	41	37	69	71	28	31	23	42	32	15	86	43	28	20	18	17	26	22
denovo156960	Archaea	Euryarchaeota	Thermoplasmata	Thermoplasmatales	Marine	unknown	unknown	24	31	16	18	12	99	90	98	32	20	130	87	0	0	0	0	20	47	0	0	62	46	0	15	59	26	99	0	0	0	0	0
denovo103	Bacteria	Chloroflexi	SAR202	unknown	unknown	unknown	unknown	21	35	10	26	16	19	20	19	39	17	13	28	15	33	46	34	32	43	31	38	19	44	43	22	55	61	27	20	40	33	39	60
denovo684	Unassigned	Unassigned	Unassigned	Unassigned	Unassigned	Unassigned	Unassigned	17	42	24	43	23	15	28	19	21	13	21	26	29	39	42	30	27	57	26	28	23	33	27	29	40	18	33	39	29	33	34	57
denovo81	Bacteria	Cyanobacteria	Chloroplast	uncultured	unknown	unknown	unknown	37	43	34	64	16	59	46	54	15	14	6	23	20	16	65	26	20	49	49	23	9	13	34	22	36	11	3	3	9	8	3	18
denovo127	Bacteria	Chloroflexi	SAR202	unknown	unknown	unknown	unknown	5	12	5	13	7	5	12	4	22	14	11	11	5	18	19	15	35	28	33	33	25	29	22	20	73	51	29	29	71	48	66	86
denovo674	Unassigned	Unassigned	Unassigned	Unassigned	Unassigned	Unassigned	Unassigned	26	31	24	39	25	24	13	17	24	17	19	23	35	34	25	24	20	43	57	25	22	16	24	35	37	26	34	31	22	31	26	31
denovo447	Bacteria	Proteobacteria	Alphaproteobacteria	SAR11	unknown	unknown	unknown	25	20	26	37	10	73	8	30	62	20	16	18	40	33	14	22	63	19	27	24	20	35	13	15	21	16	19	38	23	25	39	24
denovo5849	Unassigned	Unassigned	Unassigned	Unassigned	Unassigned	Unassigned	Unassigned	11	35	14	47	15	23	16	14	20	17	21	25	43	43	41	25	29	36	29	25	21	31	27	25	38	21	36	35	35	34	32	44
denovo583	Unassigned	Unassigned	Unassigned	Unassigned	Unassigned	Unassigned	Unassigned	17	31	14	41	18	14	19	22	32	13	16	11	44	35	32	27	29	31	37	23	18	28	25	31	51	22	36	31	34	29	35	37
denovo1043	Bacteria	Cyanobacteria	Chloroplast	uncultured	unknown	unknown	unknown	18	18	20	35	36	84	22	37	7	8	3	25	17	33	33	14	11	22	82	41	20	17	41	36	24	9	14	3	28	13	4	22
denovo95	Bacteria	Proteobacteria	Gammaproteobacteria	Alteromonadales	Colwelliaceae	Colwellia	unknown	0	0	3	38	15	5	1	19	1	0	45	6	1	85	6	0	0	1	48	34	36	40	45	74	3	0	31	89	30	82	57	38
denovo124	Bacteria	Planctomycetes	Phycisphaerae	Phycisphaerales	Phycisphaeraceae	Urania-1B-19	unknown	11	22	34	51	15	58	47	38	20	12	44	44	52	47	50	41	9	33	16	8	8	12	13	8	23	9	17	7	14	8	8	12
denovo131	Bacteria	Proteobacteria	Gammaproteobacteria	Alteromonadales	Colwelliaceae	Thalassomonas	Thalassomonas	0	0	18	3	4	2	0	1	0	0	7	6	0	44	0	3	0	0	52	15	6	6	13	26	1	0	6	101	14	74	174	46
denovo1470	Unassigned	Unassigned	Unassigned	Unassigned	Unassigned	Unassigned	Unassigned	20	22	16	38	8	12	19	8	25	18	15	22	30	34	34	23	17	29	36	24	20	26	28	30	27	27	25	27	15	29	32	37
denovo130	Bacteria	Proteobacteria	Alphaproteobacteria	SAR11	unknown	unknown	unknown	24	30	7	30	10	29	32	26	33	29	28	22	17	18	36	12	39	47	24	23	16	38	11	17	32	6	23	14	17	23	19	27
denovo135	Bacteria	Proteobacteria	Deltaproteobacteria	Myxococcales	Cystobacterineae	uncultured	uncultured	16	15	17	27	9	20	18	16	21	7	8	42	36	22	21	48	13	34	42	30	11	24	35	15	47	9	25	5	35	20	26	7
denovo657	Unassigned	Unassigned	Unassigned	Unassigned	Unassigned	Unassigned	Unassigned	8	28	9	32	7	20	16	17	17	15	15	14	23	31	30	29	20	38	34	28	24	17	17	25	26	18	13	26	23	28	25	44
denovo133	Archaea	Euryarchaeota	Thermoplasmata	Thermoplasmatales	Marine	unknown	unknown	5	14	0	1	1	9	9	5	7	17	9	10	15	18	16	9	27	47	12	10	14	18	18	3	79	47	15	21	86	36	45	86
denovo1289	Bacteria	Proteobacteria	Alphaproteobacteria	SAR11	unknown	unknown	unknown	17	16	35	66	9	20	21	18	4	8	19	18	7	12	17	5	1	29	34	51	26	49	32	34	36	36	26	3	6	8	15	8
denovo800	Unassigned	Unassigned	Unassigned	Unassigned	Unassigned	Unassigned	Unassigned	17	20	17	40	18	17	15	12	18	18	8	23	22	16	24	14	26	37	32	28	10	13	16	22	32	17	27	22	19	24	16	38
denovo1291	Bacteria	Proteobacteria	Alphaproteobacteria	SAR11	unknown	unknown	unknown	3	4	42	91	8	14	19	15	3	8	4	9	8	2	7	11	1	16	28	43	38	81	23	41	13	21	18	9	7	13	14	14
denovo606	Bacteria	Proteobacteria	Alphaproteobacteria	Rhodospirillales	Rhodospirillaceae	Defluviicoccus	uncultured	17	27	23	27	18	20	13	8	34	27	11	28	11	12	42	14	26	44	40	32	15	24	28	32	41	15	3	8	13	5	10	18
denovo137	Bacteria	Proteobacteria	Deltaproteobacteria	Bdellovibrionales	Bacteriovoraceae	uncultured	uncultured	20	27	5	7	3	29	11	32	35	20	7	38	35	8	90	32	37	46	12	9	11	15	7	4	36	10	22	5	9	11	5	16
denovo2393	Bacteria	Cyanobacteria	SubsectionI	Synechococcus	uncultured	unknown	unknown	103	143	7	15	4	5	3	5	52	5	26	37	8	7	26	35	15	10	25	4	7	7	11	9	11	10	7	6	19	27	11	21
denovo619	Unassigned	Unassigned	Unassigned	Unassigned	Unassigned	Unassigned	Unassigned	13	21	9	46	12	21	14	14	21	11	14	18	12	21	21	23	18	36	31	13	15	16	23	19	34	19	20	12	21	20	28	22
denovo1747	Unassigned	Unassigned	Unassigned	Unassigned	Unassigned	Unassigned	Unassigned	14	21	18	37	13	13	12	17	22	16	10	14	18	21	28	21	19	21	35	16	18	16	13	14	26	18	13	15	16	25	22	25
denovo109	Bacteria	Bacteroidetes	Flavobacteria	Flavobacteriales	Flavobacteriaceae	NS5	unknown	14	10	12	17	13	10	10	15	29	10	18	16	15	18	35	14	20	30	25	20	10	24	17	12	48	17	17	9	18	15	15	22
denovo314	Bacteria	Proteobacteria	Gammaproteobacteria	Alteromonadales	Alteromonadaceae	Aestuariibacter	uncultured	0	1	10	21	11	12	0	9	2	0	25	9	0	71	0	0	3	0	36	27	27	31	27	36	1	2	11	94	12	29	51	27
denovo210	Bacteria	Proteobacteria	Gammaproteobacteria	Alteromonadales	Alteromonadaceae	Alteromonas	unknown	1	0	7	13	9	1	5	11	3	2	83	16	4	103	6	2	0	2	35	22	18	28	30	54	3	0	24	41	7	23	28	21
denovo106	Bacteria	Proteobacteria	Alphaproteobacteria	Rhodobacterales	Rhodobacteraceae	Oceanicola	Oceanicola	0	2	6	24	13	2	1	2	1	1	34	4	1	106	0	0	0	14	37	49	47	29	21	44	2	2	4	41	3	40	23	32
denovo132	Bacteria	Proteobacteria	Gammaproteobacteria	Vibrionales	Vibrionaceae	Photobacterium	Photobacterium	4	16	7	11	5	13	7	3	22	22	4	5	10	8	25	19	23	72	11	23	11	13	13	13	64	12	25	7	25	11	23	30
denovo104	Bacteria	Proteobacteria	Gammaproteobacteria	Alteromonadales	Alteromonadaceae	Alteromonas	unknown	0	0	2	10	11	3	1	3	0	0	23	11	1	60	0	2	0	0	42	31	10	27	38	40	1	0	8	72	19	32	47	39
denovo708	Unassigned	Unassigned	Unassigned	Unassigned	Unassigned	Unassigned	Unassigned	11	15	10	20	8	9	11	14	10	12	14	18	28	16	17	12	9	22	20	7	9	10	10	12	29	14	15	22	21	23	29	38
denovo139	Bacteria	Bacteroidetes	Flavobacteria	Flavobacteriales	NS9	unknown	unknown	21	32	14	21	4	8	16	18	31	20	11	8	12	26	10	14	21	25	14	7	5	3	5	15	68	19	5	10	19	5	9	23
denovo78243	Bacteria	Bacteroidetes	Flavobacteria	Flavobacteriales	Flavobacteriaceae	NS5	unknown	5	13	1	0	0	0	4	2	26	5	1	3	0	10	17	30	13	43	0	0	13	40	0	5	24	7	25	23	44	21	42	32
denovo105	Bacteria	Proteobacteria	Gammaproteobacteria	JTB148	uncultured	unknown	unknown	9	28	6	34	8	14	16	15	25	15	8	21	24	15	53	21	26	37	16	18	3	1	2	1	24	17	7	15	10	7	11	21
denovo1947	Bacteria	Proteobacteria	Alphaproteobacteria	SAR11	unknown	unknown	unknown	36	28	2	3	9	7	22	32	8	1	18	22	3	11	32	38	0	31	35	5	4	4	3	6	50	1	20	8	18	21	11	20
denovo420	Bacteria	Cyanobacteria	SubsectionI	Prochlorococcus	unknown	unknown	unknown	18	22	12	28	15	19	14	11	9	8	25	17	21	18	31	23	19	15	23	17	15	14	14	14	16	16	13	5	16	8	12	15
denovo31353	Bacteria	Bacteroidetes	Flavobacteria	Flavobacteriales	Flavobacteriaceae	NS5	unknown	2	2	0	1	1	1	3	3	7	3	4	8	18	50	15	30	6	12	0	29	14	26	19	29	12	7	33	19	15	24	55	37
denovo456	Bacteria	Proteobacteria	Alphaproteobacteria	SAR11	unknown	unknown	unknown	8	20	10	22	7	20	10	14	11	22	2	14	14	9	19	9	14	18	24	27	19	15	17	21	8	11	9	26	7	20	27	16
denovo2499	Bacteria	Proteobacteria	Alphaproteobacteria	Rhodospirillales	Rhodospirillaceae	AEGEAN-169	unknown	36	41	0	6	1	0	0	3	25	2	15	29	10	12	81	26	2	8	46	45	5	2	19	13	6	0	3	0	16	17	8	14
denovo66580	Archaea	Euryarchaeota	Thermoplasmata	Thermoplasmatales	Marine	unknown	unknown	5	8	4	1	5	16	24	12	9	8	23	9	44	15	7	35	4	11	0	0	7	16	0	3	9	3	14	8	26	16	22	48
denovo1716	Bacteria	Proteobacteria	Gammaproteobacteria	Oceanospirillales	SAR86	unknown	unknown	13	19	3	21	5	9	26	17	5	2	8	25	13	21	36	15	0	21	43	25	2	6	27	24	23	3	4	3	12	8	2	10
denovo34159	Bacteria	Cyanobacteria	Chloroplast	unknown	unknown	unknown	unknown	1	2	2	8	9	22	8	8	1	2	2	3	8	10	0	6	5	4	0	6	11	23	22	11	21	10	2	13	47	40	28	56
denovo22930	Bacteria	Proteobacteria	Alphaproteobacteria	Rhodospirillales	Rhodospirillaceae	AEGEAN-169	unknown	0	0	0	0	0	0	0	0	0	0	0	61	19	33	49	18	0	0	79	48	0	0	84	121	0	0	0	0	1	0	2	1
denovo285916	Bacteria	Bacteroidetes	Flavobacteria	Flavobacteriales	Flavobacteriaceae	NS4	unknown	3	6	33	85	12	43	31	42	40	32	34	21	0	0	0	0	21	4	0	0	0	0	0	0	0	0	0	0	0	0	0	0
denovo6734	Bacteria	Proteobacteria	Alphaproteobacteria	Rickettsiales	S25-593	uncultured	unknown	1	1	0	0	0	0	0	0	0	0	0	14	45	36	76	20	0	2	54	82	2	2	46	45	1	1	2	2	0	1	6	6
denovo48003	Bacteria	Proteobacteria	Gammaproteobacteria	Oceanospirillales	SAR86	unknown	unknown	0	1	0	2	1	3	4	4	2	1	0	0	118	59	24	115	1	5	0	0	1	4	9	1	11	2	9	2	3	0	14	4
denovo2504	Bacteria	Proteobacteria	Alphaproteobacteria	SAR11	unknown	unknown	unknown	26	69	0	6	2	3	2	1	18	1	37	34	3	3	46	34	2	1	50	9	3	7	5	2	2	1	4	4	20	39	8	14
denovo81986	Bacteria	Proteobacteria	Gammaproteobacteria	Oceanospirillales	SAR86	unknown	unknown	16	37	0	0	1	0	0	0	18	2	0	0	0	2	0	8	10	45	0	0	23	27	0	3	47	19	29	10	29	15	23	27
denovo33152	Bacteria	Proteobacteria	Deltaproteobacteria	Bdellovibrionales	Bdellovibrionaceae	OM27	unknown	19	17	9	12	3	22	7	11	23	19	2	12	43	9	16	27	10	27	0	6	5	11	6	2	30	16	9	1	7	4	3	10
denovo134	Bacteria	Bacteroidetes	Flavobacteria	Flavobacteriales	NS9	unknown	unknown	5	10	11	15	8	19	9	13	9	5	3	2	14	20	21	15	9	15	10	8	12	8	11	15	25	4	19	12	21	12	10	8
denovo120837	Bacteria	Proteobacteria	Gammaproteobacteria	Oceanospirillales	SAR86	unknown	unknown	14	19	0	1	3	51	4	31	24	14	16	3	0	0	0	0	4	33	0	0	16	19	0	2	21	4	35	2	16	8	3	13
denovo697	Bacteria	Proteobacteria	Gammaproteobacteria	Oceanospirillales	SAR86	unknown	unknown	10	19	2	17	9	14	12	12	23	14	2	12	12	7	31	11	23	28	25	20	6	4	10	5	21	19	8	3	5	7	3	5
denovo3351	Bacteria	Cyanobacteria	SubsectionI	Prochlorococcus	uncultured	unknown	unknown	0	0	1	1	1	2	0	0	1	0	0	1	0	3	106	1	0	1	300	28	2	0	2	0	1	0	0	0	0	0	1	1
denovo44034	Bacteria	Cyanobacteria	Chloroplast	uncultured	unknown	unknown	unknown	4	3	3	5	1	1	1	0	4	3	1	1	28	47	19	43	5	24	0	0	8	24	26	3	28	8	7	8	10	7	17	12
denovo100985	Bacteria	Actinobacteria	Actinobacteria	Acidimicrobidae	Acidimicrobiales	Acidimicrobineae	OCS155	0	0	0	0	0	1	0	0	0	0	1	0	0	0	0	0	0	0	0	0	0	0	0	0	1	0	0	50	6	4	158	187
denovo138	Bacteria	Cyanobacteria	Chloroplast	unknown	unknown	unknown	unknown	6	8	7	12	10	28	7	5	8	6	2	10	12	15	7	6	4	15	20	8	5	16	8	10	15	10	2	5	16	14	5	9
denovo284715	Bacteria	Proteobacteria	Gammaproteobacteria	Oceanospirillales	SAR86	unknown	unknown	14	29	1	6	3	37	7	20	74	64	6	7	0	0	0	0	76	15	0	0	0	0	0	0	0	0	0	0	0	0	0	0
denovo14320	Unassigned	Unassigned	Unassigned	Unassigned	Unassigned	Unassigned	Unassigned	5	6	8	10	10	6	2	6	6	4	1	13	23	12	18	18	5	12	22	2	11	13	16	18	7	10	10	12	9	12	14	16
denovo2513	Bacteria	Bacteroidetes	Flavobacteria	Flavobacteriales	Cryomorphaceae	Owenweeksia	uncultured	9	17	2	1	1	5	2	6	7	7	4	7	24	9	24	6	7	12	15	13	6	13	17	5	24	3	26	7	21	5	8	25
denovo144483	Bacteria	Proteobacteria	Alphaproteobacteria	Rhodospirillales	Rhodospirillaceae	Defluviicoccus	uncultured	21	18	2	6	1	7	0	1	24	17	4	5	0	0	0	0	18	53	0	0	12	24	0	4	67	18	20	2	6	0	0	1
denovo63939	Bacteria	Proteobacteria	Gammaproteobacteria	KI89A	unknown	unknown	unknown	1	14	2	5	3	13	1	5	14	4	2	0	16	7	2	17	6	15	0	0	18	20	0	4	11	6	17	9	15	16	21	16
denovo44833	Bacteria	Proteobacteria	Alphaproteobacteria	Rhodospirillales	Rhodospirillaceae	AEGEAN-169	unknown	1	2	0	0	0	1	0	0	5	0	0	0	57	109	23	45	1	6	0	0	2	7	66	0	0	2	3	4	3	5	2	6
denovo1059	Bacteria	Cyanobacteria	SubsectionI	Prochlorococcus	uncultured	unknown	unknown	0	3	21	26	3	18	1	6	0	14	7	3	4	9	4	4	38	3	9	12	6	20	8	4	7	28	5	2	11	6	16	10
denovo89994	Bacteria	Proteobacteria	Alphaproteobacteria	Rhodospirillales	Rhodospirillaceae	Defluviicoccus	uncultured	0	1	0	0	0	0	1	0	0	0	0	0	0	3	0	6	0	34	0	0	12	27	0	3	40	6	21	30	23	29	27	26
denovo163390	Bacteria	Proteobacteria	Alphaproteobacteria	OCS116	unknown	unknown	unknown	16	23	0	0	0	1	0	0	27	4	1	0	0	0	0	0	27	51	0	0	21	12	0	7	62	27	19	4	0	0	0	0
denovo423	Bacteria	Proteobacteria	Alphaproteobacteria	Rickettsiales	S25-593	uncultured	unknown	7	6	3	14	6	6	2	5	9	3	6	13	19	14	27	13	4	11	6	10	2	15	22	15	12	1	5	7	11	7	6	14
denovo214638	Bacteria	Cyanobacteria	SubsectionI	Synechococcus	uncultured	unknown	unknown	27	35	1	0	0	2	1	2	22	9	1	1	0	0	0	0	16	82	0	0	0	0	0	0	48	43	0	0	0	0	0	0
denovo107	Bacteria	Proteobacteria	Alphaproteobacteria	Rhodobacterales	Rhodobacteraceae	Roseovarius	Roseobacter	1	1	1	9	2	3	3	3	1	4	1	1	1	1	2	1	1	15	11	13	26	20	58	19	9	4	13	26	7	25	6	3
denovo1879	Bacteria	Proteobacteria	Alphaproteobacteria	SAR11	unknown	unknown	unknown	14	18	0	7	3	1	29	13	4	1	7	15	2	1	21	13	1	25	30	7	1	2	7	2	15	1	18	5	8	7	4	10
denovo275887	Bacteria	Proteobacteria	Alphaproteobacteria	SAR11	unknown	unknown	unknown	82	35	1	2	3	36	5	15	45	26	12	14	0	0	0	0	42	8	0	0	0	0	0	0	0	0	0	0	0	0	0	0
denovo212	Bacteria	Proteobacteria	Alphaproteobacteria	SAR11	unknown	unknown	unknown	8	11	5	13	1	11	7	10	16	3	10	19	13	19	16	12	6	9	10	5	4	12	6	9	17	2	7	4	4	2	8	4
denovo316461	Bacteria	Proteobacteria	Alphaproteobacteria	OCS116	unknown	unknown	unknown	0	0	9	35	5	50	6	33	0	11	38	30	0	0	0	0	0	0	0	0	0	0	0	0	0	0	0	0	0	0	0	0
denovo99078	Bacteria	Proteobacteria	Gammaproteobacteria	Oceanospirillales	SAR86	unknown	unknown	1	1	0	0	0	1	0	0	1	2	0	0	0	0	0	0	2	2	0	0	32	66	0	8	1	0	4	32	20	40	52	44
denovo318	Bacteria	Proteobacteria	Deltaproteobacteria	SAR324	unknown	unknown	unknown	23	25	13	26	12	7	14	5	13	5	2	4	8	2	4	0	16	17	0	2	7	5	0	2	23	31	1	0	4	2	0	6
denovo331655	Bacteria	Proteobacteria	Alphaproteobacteria	Rickettsiales	SAR116	unknown	unknown	0	0	23	62	23	39	30	41	0	0	29	33	0	0	0	0	0	0	0	0	0	0	0	0	0	0	0	0	0	0	0	0
denovo401309	Bacteria	Cyanobacteria	SubsectionI	Prochlorococcus	uncultured	unknown	unknown	0	0	2	0	0	0	261	75	0	0	0	0	0	0	0	0	0	0	0	0	0	0	0	0	0	0	0	0	0	0	0	0
denovo16508	Bacteria	Proteobacteria	Gammaproteobacteria	KI89A	unknown	unknown	unknown	1	1	1	3	0	4	2	1	3	1	0	20	11	9	16	24	0	5	27	16	4	6	47	38	5	0	4	2	4	1	10	8
denovo245877	Bacteria	Actinobacteria	Actinobacteria	Acidimicrobidae	Acidimicrobiales	Acidimicrobineae	OCS155	0	3	0	0	0	0	0	0	1	0	0	0	0	0	0	0	2	0	0	0	0	0	0	0	61	129	0	0	0	0	0	0
denovo329	Bacteria	Proteobacteria	Deltaproteobacteria	Bdellovibrionales	Bdellovibrionaceae	OM27	unknown	12	21	2	1	1	27	11	20	17	12	1	11	20	1	34	16	7	17	6	0	0	4	2	0	17	8	1	0	2	3	2	0
denovo293	Bacteria	Cyanobacteria	Chloroplast	uncultured	unknown	unknown	unknown	9	9	3	9	3	12	2	3	2	3	5	3	5	17	14	19	6	12	6	5	12	3	16	9	10	4	4	9	5	7	9	9
denovo42233	Bacteria	Bacteroidetes	Flavobacteria	Flavobacteriales	Flavobacteriaceae	NS5	unknown	5	11	0	5	0	6	1	2	2	2	3	1	21	20	9	19	5	13	0	2	13	14	4	0	15	3	15	6	11	13	13	18
denovo2633	Bacteria	Proteobacteria	Alphaproteobacteria	Rhodobacterales	Rhodobacteraceae	unknown	unknown	0	0	0	0	0	0	0	0	0	0	3	0	0	0	1	1	0	0	157	123	1	0	3	3	0	0	0	1	11	8	0	0
denovo88791	Bacteria	Proteobacteria	Alphaproteobacteria	Rhodobacterales	Rhodobacteraceae	uncultured	uncultured	2	5	0	1	0	4	1	2	6	4	2	1	0	2	0	7	1	20	0	0	23	21	0	7	20	2	19	20	32	17	19	28
denovo2092	Bacteria	Proteobacteria	Gammaproteobacteria	Oceanospirillales	SAR86	unknown	unknown	9	21	1	0	9	0	2	0	9	0	3	14	2	6	36	12	2	3	37	28	1	1	7	6	27	0	9	5	8	9	3	4
denovo289	Bacteria	Proteobacteria	Alphaproteobacteria	Rickettsiales	SAR116	unknown	unknown	14	26	16	32	16	6	17	10	7	6	2	5	6	2	10	6	3	10	8	6	3	6	3	5	5	10	6	3	4	3	1	7
denovo32437	Unassigned	Unassigned	Unassigned	Unassigned	Unassigned	Unassigned	Unassigned	3	4	0	7	1	4	0	0	6	4	0	3	26	27	10	19	1	8	0	4	2	9	19	16	12	14	10	15	8	11	15	19
denovo348322	Bacteria	Proteobacteria	Gammaproteobacteria	Alteromonadales	Pseudoalteromonadaceae	Pseudoalteromonas	Pseudoalteromonas	0	0	0	244	3	0	8	4	0	0	14	16	0	0	0	0	0	0	0	0	0	0	0	0	0	0	0	0	0	0	0	0
denovo34767	Bacteria	Proteobacteria	Alphaproteobacteria	Rhodobacterales	Rhodobacteraceae	uncultured	unknown	0	0	0	1	1	0	0	1	0	0	2	0	0	44	0	0	0	0	0	15	11	9	45	20	0	0	11	7	20	11	10	12
denovo251	Bacteria	Cyanobacteria	SubsectionI	Prochlorococcus	unknown	unknown	unknown	10	16	12	20	12	5	2	1	3	4	0	9	1	4	10	4	15	17	18	8	9	5	0	7	15	14	2	2	10	6	9	5
denovo242105	Bacteria	Proteobacteria	Alphaproteobacteria	Rickettsiales	unknown	unknown	unknown	21	35	0	4	0	14	0	6	39	19	0	4	0	0	0	0	29	5	0	0	0	0	0	0	29	29	0	0	0	0	0	0
denovo212163	Bacteria	Deferribacteres	Deferribacteres	Deferribacterales	SAR406	unknown	unknown	28	39	0	0	0	4	2	5	32	17	8	1	0	0	0	0	9	80	0	0	0	0	0	0	44	31	0	0	0	0	0	0
denovo229973	Bacteria	Proteobacteria	Gammaproteobacteria	Oceanospirillales	SAR86	unknown	unknown	24	43	0	0	0	5	2	3	40	1	3	1	0	0	0	0	6	39	0	0	0	0	0	0	17	25	0	0	0	0	0	0
denovo22066	Bacteria	Proteobacteria	Gammaproteobacteria	Oceanospirillales	SAR86	unknown	unknown	0	0	0	0	0	0	0	0	0	0	0	26	8	9	39	15	0	0	42	27	0	0	64	73	0	0	0	0	0	0	2	0
denovo193971	Bacteria	Proteobacteria	Alphaproteobacteria	OCS116	unknown	unknown	unknown	7	13	1	10	3	7	7	6	22	8	3	8	0	0	0	0	15	43	0	0	0	0	0	0	60	23	0	0	0	0	0	0
denovo95313	Bacteria	Proteobacteria	Gammaproteobacteria	Oceanospirillales	SAR86	unknown	unknown	0	1	0	2	0	0	2	0	1	0	0	0	0	0	0	4	2	1	0	0	1	1	0	0	1	0	4	33	8	23	138	48
denovo112826	Bacteria	Proteobacteria	Alphaproteobacteria	SAR11	unknown	unknown	unknown	0	1	0	0	0	1	1	0	0	0	0	0	0	0	0	0	1	0	0	0	0	2	0	0	0	0	0	191	8	22	71	2
denovo454	Bacteria	Proteobacteria	Deltaproteobacteria	Bdellovibrionales	Bdellovibrionaceae	OM27	unknown	5	7	10	12	1	25	15	11	12	9	4	11	13	5	7	16	4	10	8	5	0	5	1	2	14	5	5	0	7	1	6	7
denovo201258	Bacteria	Proteobacteria	Alphaproteobacteria	SAR11	unknown	unknown	unknown	0	0	0	0	0	0	0	0	1	0	0	1	0	0	0	0	0	8	0	0	0	0	0	0	42	0	0	0	0	0	0	0
denovo143260	Bacteria	Proteobacteria	Gammaproteobacteria	Oceanospirillales	SAR86	unknown	unknown	0	0	0	0	1	0	0	0	0	0	0	1	0	0	0	0	0	3	0	0	30	65	0	17	6	0	63	2	25	0	0	7
denovo32996	Bacteria	Deferribacteres	Deferribacteres	Deferribacterales	SAR406	unknown	unknown	1	0	0	0	0	0	1	0	0	0	0	20	2	23	71	20	0	1	0	49	0	1	56	37	1	0	0	2	0	0	2	0
denovo58665	Bacteria	Proteobacteria	Gammaproteobacteria	Oceanospirillales	SAR86	unknown	unknown	0	0	0	0	0	0	1	0	0	0	0	0	109	46	2	63	1	1	0	0	0	1	0	1	0	0	0	0	1	1	0	0
denovo99894	Bacteria	Proteobacteria	Gammaproteobacteria	Alteromonadales	Pseudoalteromonadaceae	Pseudoalteromonas	Pseudoalteromonas	0	0	0	0	0	0	0	0	0	0	0	0	0	0	0	0	0	0	0	0	0	0	0	0	0	0	0	0	0	0	288	0
denovo56790	Bacteria	Cyanobacteria	Chloroplast	uncultured	unknown	unknown	unknown	6	4	0	2	1	36	1	5	2	2	1	3	38	16	3	13	2	8	0	0	7	7	0	0	11	3	4	1	12	3	6	11
denovo20082	Bacteria	Proteobacteria	Alphaproteobacteria	Rickettsiales	S25-593	uncultured	unknown	9	7	1	7	1	6	0	3	7	8	1	11	7	12	15	9	3	13	14	2	7	9	30	17	11	7	9	3	2	3	4	8
denovo140535	Bacteria	Actinobacteria	Actinobacteria	Acidimicrobidae	Acidimicrobiales	Acidimicrobineae	OCS155	0	0	0	0	0	0	0	0	0	0	0	0	0	0	0	0	0	0	0	0	13	15	0	3	0	0	9	0	119	0	0	111
denovo293370	Bacteria	Proteobacteria	Alphaproteobacteria	Rhodospirillales	Rhodospirillaceae	AEGEAN-169	unknown	0	0	3	5	0	32	4	23	48	40	6	9	0	0	0	0	65	12	0	0	0	0	0	0	0	0	0	0	0	0	0	0
denovo297977	Bacteria	Proteobacteria	Alphaproteobacteria	Rickettsiales	S25-593	uncultured	unknown	0	0	4	18	6	37	1	5	69	50	5	12	0	0	0	0	31	7	0	0	0	0	0	0	0	0	0	0	0	0	0	0
denovo74376	Bacteria	Cyanobacteria	Chloroplast	uncultured	unknown	unknown	unknown	1	1	1	1	0	7	1	0	0	0	0	0	0	3	15	21	1	0	0	0	1	3	0	2	1	1	0	1	5	2	6	2
denovo29198	Bacteria	Proteobacteria	Gammaproteobacteria	Alteromonadales	Alteromonadaceae	OM60(NOR5)	unknown	3	0	1	4	1	3	0	0	2	0	1	14	11	31	3	17	1	4	0	18	7	13	28	27	4	0	12	5	3	8	8	10
denovo63111	Unassigned	Unassigned	Unassigned	Unassigned	Unassigned	Unassigned	Unassigned	4	12	9	8	1	6	0	2	4	1	3	4	6	2	0	4	7	19	0	0	13	4	0	4	18	8	11	13	12	15	12	21
denovo149717	Bacteria	Actinobacteria	Actinobacteria	Acidimicrobidae	Acidimicrobiales	Acidimicrobineae	OCS155	0	0	0	0	0	0	0	0	0	0	0	0	0	0	0	0	0	0	0	0	23	132	0	4	0	0	0	0	88	0	0	0
denovo426	Unassigned	Unassigned	Unassigned	Unassigned	Unassigned	Unassigned	Unassigned	0	0	3	16	1	1	4	5	1	0	3	3	5	3	0	0	0	0	14	10	8	10	13	17	0	0	4	14	10	18	11	50
denovo62176	Bacteria	Bacteroidetes	Flavobacteria	Flavobacteriales	Flavobacteriaceae	NS5	unknown	0	1	0	0	0	0	0	0	0	0	0	0	42	6	3	33	1	0	0	0	8	23	0	3	1	1	2	14	12	8	10	22
denovo44664	Bacteria	Proteobacteria	Gammaproteobacteria	Oceanospirillales	SAR86	unknown	unknown	0	2	0	1	0	1	0	2	1	0	0	0	32	79	16	42	1	1	0	0	0	2	46	0	5	1	1	0	0	3	3	2
denovo214	Bacteria	Proteobacteria	Alphaproteobacteria	Rickettsiales	S25-593	uncultured	unknown	11	14	8	11	4	10	8	6	20	6	3	6	5	5	5	6	9	14	3	4	2	7	7	7	15	5	6	4	5	5	4	4
denovo220106	Bacteria	Cyanobacteria	SubsectionI	Prochlorococcus	unknown	unknown	unknown	0	3	0	0	0	0	0	0	0	0	0	0	0	0	0	0	0	226	0	0	0	0	0	0	2	5	0	0	0	0	0	0
denovo9303	Bacteria	Proteobacteria	Alphaproteobacteria	Rhodobacterales	Rhodobacteraceae	unknown	unknown	0	0	0	0	0	0	0	0	0	0	0	0	0	1	0	0	0	0	73	104	0	1	14	14	0	0	0	1	0	1	0	0
denovo1586	Bacteria	Proteobacteria	Alphaproteobacteria	Rickettsiales	S25-593	uncultured	unknown	12	21	1	20	6	4	10	5	6	0	6	5	2	6	13	6	1	13	13	8	4	4	2	10	12	3	2	8	2	6	3	5
denovo213213	Bacteria	Proteobacteria	Alphaproteobacteria	Rhodospirillales	Rhodospirillaceae	AEGEAN-169	unknown	0	6	1	1	0	1	3	1	2	3	1	2	0	0	0	0	1	93	0	0	0	0	0	0	129	7	0	0	0	0	0	0
denovo649	Bacteria	Cyanobacteria	SubsectionI	Prochlorococcus	uncultured	unknown	unknown	0	0	0	0	2	0	0	0	0	0	7	0	0	16	0	0	0	0	9	6	10	7	2	26	0	0	4	33	4	25	40	32
denovo2087	Bacteria	Proteobacteria	Alphaproteobacteria	Rickettsiales	unknown	unknown	unknown	13	12	3	5	12	6	5	4	10	1	8	7	2	4	16	13	3	7	28	11	0	4	8	6	18	1	2	3	7	6	3	3
denovo4205	Unassigned	Unassigned	Unassigned	Unassigned	Unassigned	Unassigned	Unassigned	2	3	0	0	0	3	1	0	0	0	1	3	20	22	24	16	3	7	15	14	3	4	15	20	6	4	2	11	6	7	6	14
denovo135519	Bacteria	Proteobacteria	Gammaproteobacteria	Alteromonadales	Colwelliaceae	Colwellia	uncultured	1	0	0	10	1	3	1	12	1	1	25	2	0	0	0	0	1	1	0	0	16	37	0	6	3	0	20	3	11	5	0	27
denovo319	Bacteria	Proteobacteria	Deltaproteobacteria	Desulfuromonadales	GR-WP33-58	uncultured	unknown	2	6	1	3	1	8	2	6	21	5	6	3	11	5	15	3	11	21	10	11	2	3	3	3	19	12	2	3	4	4	4	5
denovo87033	Bacteria	Bacteroidetes	Flavobacteria	Flavobacteriales	Flavobacteriaceae	NS5	unknown	4	5	3	4	3	8	3	5	5	4	2	3	0	2	0	5	11	12	0	0	7	5	0	2	13	3	12	14	11	12	21	18
denovo402	Bacteria	Proteobacteria	Alphaproteobacteria	SAR11	unknown	unknown	unknown	3	5	7	6	1	13	6	6	7	6	3	6	7	7	1	8	15	12	8	4	1	8	2	3	15	2	11	7	4	1	7	11
denovo52069	Bacteria	Deferribacteres	Deferribacteres	Deferribacterales	SAR406	unknown	unknown	12	10	0	0	0	0	3	1	13	8	0	0	27	28	8	15	10	32	0	0	2	4	0	2	27	11	4	1	2	1	4	2
denovo97133	Unassigned	Unassigned	Unassigned	Unassigned	Unassigned	Unassigned	Unassigned	6	14	10	13	4	2	2	5	8	3	4	2	0	0	0	0	8	14	0	0	6	7	0	0	13	7	8	18	15	20	10	19
denovo284121	Bacteria	Proteobacteria	Alphaproteobacteria	SAR11	unknown	unknown	unknown	27	69	0	1	0	5	0	0	16	29	1	0	0	0	0	0	94	7	0	0	0	0	0	0	0	0	0	0	0	0	0	0
denovo316	Bacteria	Proteobacteria	Gammaproteobacteria	Alteromonadales	Alteromonadaceae	OM60(NOR5)	unknown	3	8	1	4	1	1	0	3	9	1	1	3	3	4	1	3	13	27	6	4	6	2	6	5	27	20	2	4	11	9	11	12
denovo63236	Bacteria	Proteobacteria	Gammaproteobacteria	KI89A	unknown	unknown	unknown	0	0	0	0	0	0	1	0	0	0	0	0	19	4	2	15	1	0	0	0	9	7	0	1	0	0	7	14	9	13	29	28
denovo98493	Bacteria	Proteobacteria	Alphaproteobacteria	Rhizobiales	Rhodobiaceae	Anderseniella	uncultured	0	0	0	0	0	0	0	0	0	0	17	0	0	0	0	0	0	0	0	0	16	11	0	2	0	0	5	37	12	38	28	43
denovo138320	Unassigned	Unassigned	Unassigned	Unassigned	Unassigned	Unassigned	Unassigned	7	20	5	13	1	11	3	4	8	10	7	3	0	0	0	0	11	19	0	0	5	7	0	0	14	16	6	2	8	0	0	9
denovo26417	Bacteria	Proteobacteria	Gammaproteobacteria	Vibrionales	Vibrionaceae	Vibrio	Vibrio	1	3	1	1	1	3	6	0	5	1	6	2	2	35	1	6	1	2	0	19	1	2	14	26	6	2	2	25	16	6	3	8
denovo89165	Bacteria	Bacteroidetes	Flavobacteria	Flavobacteriales	NS9	unknown	unknown	2	4	7	9	8	23	17	9	7	1	6	7	0	1	0	1	0	6	0	0	8	13	0	1	5	1	15	6	11	4	6	6
denovo333003	Bacteria	Bacteroidetes	Sphingobacteria	Sphingobacteriales	Flammeovirgaceae	Marinoscillum	uncultured	0	0	3	5	2	38	30	46	0	0	46	41	0	0	0	0	0	0	0	0	0	0	0	0	0	0	0	0	0	0	0	0
denovo69198	Bacteria	Cyanobacteria	Chloroplast	uncultured	unknown	unknown	unknown	2	6	3	14	5	18	16	8	5	5	4	5	3	1	1	3	1	6	0	0	7	6	0	1	2	4	6	4	10	9	7	17
denovo259018	Bacteria	Proteobacteria	Alphaproteobacteria	Rickettsiales	SAR116	unknown	unknown	37	77	0	0	3	2	0	1	48	13	0	0	0	0	0	0	42	5	0	0	0	0	0	0	0	17	0	0	0	0	0	0
denovo145767	Bacteria	Bacteroidetes	Flavobacteria	Flavobacteriales	Flavobacteriaceae	NS4	unknown	0	0	0	0	0	0	0	0	0	1	0	0	0	0	0	0	0	21	0	0	23	43	0	6	36	0	33	5	23	0	0	4
denovo401010	Bacteria	Proteobacteria	Deltaproteobacteria	SAR324	unknown	unknown	unknown	0	0	52	0	53	0	77	67	0	0	0	0	0	0	0	0	0	0	0	0	0	0	0	0	0	0	0	0	0	0	0	0
denovo259506	Bacteria	Cyanobacteria	Chloroplast	uncultured	unknown	unknown	unknown	58	79	0	1	1	13	0	1	37	8	1	0	0	0	0	0	19	2	0	0	0	0	0	0	0	18	0	0	0	0	0	0
denovo50751	Bacteria	Proteobacteria	Alphaproteobacteria	Rickettsiales	S25-593	uncultured	unknown	2	0	1	1	0	0	0	1	0	0	0	1	38	45	8	39	0	2	0	0	2	4	0	0	2	0	3	9	12	3	20	8
denovo203068	Bacteria	Chloroflexi	SAR202	unknown	unknown	unknown	unknown	12	10	1	0	0	1	0	0	8	2	0	0	0	0	0	0	1	75	0	0	0	0	0	0	68	23	0	0	0	0	0	0
denovo24515	Bacteria	Proteobacteria	Gammaproteobacteria	Alteromonadales	Pseudoalteromonadaceae	Pseudoalteromonas	unknown	0	0	0	0	0	0	0	0	0	0	0	12	0	0	7	0	0	0	1	0	0	0	105	118	0	0	0	0	0	0	0	2
denovo263831	Bacteria	Proteobacteria	Alphaproteobacteria	SAR11	unknown	unknown	unknown	30	155	0	0	1	0	0	0	51	2	1	0	0	0	0	0	3	0	0	0	0	0	0	0	0	0	0	0	0	0	0	0
denovo153242	Bacteria	Proteobacteria	Alphaproteobacteria	SAR11	unknown	unknown	unknown	0	0	0	0	0	0	0	0	1	0	1	0	0	0	0	0	0	2	0	0	13	109	0	2	1	1	1	1	0	0	0	0
denovo22793	Bacteria	Proteobacteria	Alphaproteobacteria	SAR11	unknown	unknown	unknown	2	1	0	0	0	0	0	1	1	0	0	10	19	23	24	26	0	0	10	3	7	3	15	32	2	0	2	7	3	9	9	8
denovo333746	Bacteria	Proteobacteria	Deltaproteobacteria	SAR324	unknown	unknown	unknown	0	0	0	0	0	132	1	25	0	0	27	41	0	0	0	0	0	0	0	0	0	0	0	0	0	0	0	0	0	0	0	0
denovo297363	Bacteria	Cyanobacteria	SubsectionI	Prochlorococcus	uncultured	unknown	unknown	0	0	0	0	0	1	0	1	0	0	1	0	0	0	0	0	123	115	0	0	0	0	0	0	0	0	0	0	0	0	0	0
denovo50782	Bacteria	Proteobacteria	Alphaproteobacteria	Rhodobacterales	Rhodobacteraceae	unknown	unknown	0	0	0	0	0	0	0	0	0	0	0	0	0	227	0	1	0	0	0	0	0	0	0	0	0	0	0	3	0	0	2	1
denovo22276	Bacteria	Actinobacteria	Actinobacteria	Acidimicrobidae	Acidimicrobiales	Acidimicrobineae	OCS155	0	0	0	0	0	0	0	0	0	0	0	25	0	2	26	3	0	0	53	38	0	0	38	51	0	0	1	0	0	1	1	0
denovo7146	Bacteria	Proteobacteria	Alphaproteobacteria	Rickettsiales	unknown	unknown	unknown	1	0	1	1	0	0	0	0	0	1	0	5	2	8	39	5	1	1	41	53	2	1	13	16	2	0	0	0	3	0	1	3
denovo14593	Bacteria	Actinobacteria	Actinobacteria	Acidimicrobidae	Acidimicrobiales	Acidimicrobineae	OCS155	0	0	0	0	0	0	1	0	0	0	0	3	11	13	34	12	0	0	22	8	1	1	12	19	0	0	0	7	7	4	12	12
denovo67876	Bacteria	Proteobacteria	Gammaproteobacteria	Oceanospirillales	SAR86	unknown	unknown	4	3	0	0	0	4	0	6	4	3	1	1	30	3	7	37	6	11	0	0	3	6	0	0	6	3	3	5	6	6	1	4
denovo1055	Bacteria	Proteobacteria	Deltaproteobacteria	SAR324	unknown	unknown	unknown	4	9	4	6	5	3	5	3	5	4	3	4	1	5	9	4	8	19	20	12	1	6	4	3	16	9	3	0	7	4	5	5
denovo117787	Bacteria	Proteobacteria	Gammaproteobacteria	Oceanospirillales	SAR86	unknown	unknown	0	0	0	0	0	0	0	0	0	0	0	0	0	0	0	0	0	0	0	0	0	0	0	0	0	0	0	28	30	84	46	49
denovo2388	Bacteria	Proteobacteria	Alphaproteobacteria	SAR11	unknown	unknown	unknown	24	35	4	2	1	1	1	1	11	2	3	3	1	2	13	14	3	4	26	16	1	3	2	4	7	1	3	2	11	7	2	2
denovo733	Bacteria	Proteobacteria	Alphaproteobacteria	Rhodospirillales	Rhodospirillaceae	AEGEAN-169	unknown	3	5	6	16	5	5	3	4	12	17	2	0	3	9	6	2	12	10	10	4	2	3	6	3	2	8	9	1	9	2	9	5
denovo338866	Bacteria	Proteobacteria	Alphaproteobacteria	SAR11	unknown	unknown	unknown	0	0	0	0	0	187	0	0	0	0	38	10	0	0	0	0	0	0	0	0	0	0	0	0	0	0	0	0	0	0	0	0
denovo432	Bacteria	Proteobacteria	Gammaproteobacteria	E01-9C-26	unknown	unknown	unknown	4	3	1	16	6	2	4	6	15	5	6	5	8	6	5	9	5	14	4	3	1	7	3	2	20	6	5	3	3	1	2	6
denovo1295	Bacteria	Proteobacteria	Alphaproteobacteria	SAR11	unknown	unknown	unknown	6	4	2	16	4	2	4	4	3	0	1	5	3	6	10	5	0	5	21	15	4	17	5	5	5	12	3	4	4	2	4	5
denovo53711	Bacteria	Proteobacteria	Gammaproteobacteria	Vibrionales	Vibrionaceae	Vibrio	Vibrio	0	0	0	0	6	0	0	0	0	0	0	0	16	11	0	107	0	0	0	0	0	0	0	0	0	0	0	7	0	24	7	0
denovo76027	Bacteria	Deferribacteres	Deferribacteres	Deferribacterales	SAR406	unknown	unknown	4	6	0	0	0	4	1	2	7	3	2	2	0	7	6	13	4	16	0	0	5	11	0	1	18	4	6	4	14	8	12	16
denovo249062	Bacteria	Proteobacteria	Alphaproteobacteria	Rickettsiales	SAR116	unknown	unknown	0	46	0	1	0	1	1	1	7	0	1	2	0	0	0	0	0	0	0	0	0	0	0	0	60	96	0	0	0	0	0	0
denovo19807	Bacteria	Proteobacteria	Alphaproteobacteria	SAR11	unknown	unknown	unknown	1	2	1	4	0	2	0	6	3	1	3	2	9	16	10	10	1	6	25	1	2	5	17	22	0	2	5	5	6	7	11	9
denovo331667	Bacteria	Cyanobacteria	SubsectionI	Synechococcus	uncultured	unknown	unknown	0	0	0	1	0	127	0	97	0	0	0	0	0	0	0	0	0	0	0	0	0	0	0	0	0	0	0	0	0	0	0	0
denovo332690	Archaea	Euryarchaeota	Thermoplasmata	Thermoplasmatales	Marine	unknown	unknown	0	0	0	1	0	73	9	65	0	0	39	29	0	0	0	0	0	0	0	0	0	0	0	0	0	0	0	0	0	0	0	0
denovo441	Bacteria	Proteobacteria	Alphaproteobacteria	SAR11	unknown	unknown	unknown	3	12	5	12	1	10	6	3	9	5	0	2	5	9	3	3	11	3	2	6	2	6	3	9	5	7	5	6	3	2	9	4
denovo467	Bacteria	Proteobacteria	Alphaproteobacteria	Rhodospirillales	Rhodospirillaceae	AEGEAN-169	unknown	0	0	11	16	6	1	9	5	2	2	0	3	6	6	1	4	4	4	2	7	8	9	8	6	6	5	11	3	10	5	7	6
denovo87108	Unassigned	Unassigned	Unassigned	Unassigned	Unassigned	Unassigned	Unassigned	2	7	1	6	4	1	0	0	7	3	4	2	0	5	0	5	2	10	0	0	10	9	0	4	14	6	12	11	16	20	15	14
denovo114179	Bacteria	Proteobacteria	Alphaproteobacteria	Rickettsiales	SAR116	unknown	unknown	1	2	1	3	0	1	1	1	1	2	1	0	0	0	0	0	1	19	0	0	15	22	0	5	20	1	10	8	18	23	19	13
denovo360808	Bacteria	Cyanobacteria	SubsectionI	Prochlorococcus	uncultured	unknown	unknown	0	0	3	5	0	0	0	0	0	0	122	0	0	0	0	0	0	0	0	0	0	0	0	0	0	0	0	0	0	0	0	0
denovo142947	Bacteria	Cyanobacteria	Chloroplast	uncultured	unknown	unknown	unknown	2	8	6	12	16	19	3	9	3	1	3	7	0	0	0	0	7	8	0	0	8	13	0	2	6	7	4	0	19	0	0	5
denovo1449	Bacteria	Cyanobacteria	SubsectionI	Prochlorococcus	uncultured	unknown	unknown	8	19	9	10	2	3	3	8	4	1	2	3	8	9	4	1	4	4	5	4	6	7	4	3	6	9	4	5	7	6	10	8
denovo26971	Bacteria	Proteobacteria	Alphaproteobacteria	OCS116	unknown	unknown	unknown	4	6	4	8	2	3	2	1	2	2	0	5	11	21	7	9	8	16	0	4	1	2	16	5	23	1	7	0	4	3	3	6
denovo52702	Bacteria	Proteobacteria	Alphaproteobacteria	Rhodobacterales	Rhodobacteraceae	unknown	unknown	0	0	0	0	0	0	0	0	0	0	0	0	0	219	0	0	0	0	0	0	0	0	0	0	0	0	0	0	0	1	1	2
denovo6235	Bacteria	Proteobacteria	Alphaproteobacteria	SAR11	unknown	unknown	unknown	0	0	0	1	0	0	0	0	0	0	0	1	0	1	35	0	0	2	66	87	1	1	2	3	0	0	1	2	0	1	1	1
denovo690	Bacteria	Proteobacteria	Alphaproteobacteria	SAR11	unknown	unknown	unknown	10	22	2	11	4	12	9	4	5	4	6	12	13	10	8	16	10	4	4	2	2	2	1	0	6	6	0	1	0	1	1	4
denovo9025	Bacteria	Actinobacteria	Actinobacteria	Acidimicrobidae	Acidimicrobiales	Acidimicrobineae	OCS155	0	0	0	0	0	0	0	0	0	0	0	4	5	9	44	3	0	0	29	46	1	1	13	16	2	0	1	1	2	1	2	4
denovo1955	Bacteria	Proteobacteria	Alphaproteobacteria	OCS116	unknown	unknown	unknown	3	1	0	0	1	0	0	0	2	0	0	4	2	9	23	4	0	17	18	13	2	1	15	13	8	4	4	2	3	12	4	15
denovo52456	Bacteria	Proteobacteria	Alphaproteobacteria	SAR11	unknown	unknown	unknown	0	0	0	0	0	0	0	0	0	0	0	0	11	162	0	47	0	0	0	0	0	0	0	0	0	0	0	0	0	0	1	0
denovo119052	Bacteria	Cyanobacteria	SubsectionI	Prochlorococcus	unknown	unknown	unknown	8	16	0	0	0	2	0	0	9	8	0	0	0	0	0	0	10	22	0	0	4	10	0	2	16	9	7	11	13	14	20	5
denovo28997	Bacteria	Cyanobacteria	SubsectionI	Prochlorococcus	uncultured	unknown	unknown	0	0	0	0	0	0	0	0	0	0	0	30	0	1	17	1	1	0	0	0	0	0	150	18	1	0	0	0	0	0	0	0
denovo37734	Bacteria	Proteobacteria	Alphaproteobacteria	Rickettsiales	SAR116	unknown	unknown	0	0	0	0	0	0	1	0	2	1	0	0	12	18	23	12	0	0	0	35	2	2	79	0	0	2	0	3	3	1	3	3
denovo86221	Bacteria	Proteobacteria	Gammaproteobacteria	Oceanospirillales	SAR86	unknown	unknown	0	1	0	0	0	0	1	0	0	0	0	0	0	32	0	32	0	3	0	0	11	9	0	0	1	0	4	8	8	7	20	13
denovo163565	Bacteria	Proteobacteria	Gammaproteobacteria	Oceanospirillales	SAR86	unknown	unknown	3	1	0	0	1	0	0	2	2	1	1	0	0	0	0	0	0	37	0	0	55	20	0	2	28	0	28	2	0	0	0	0
denovo179264	Bacteria	Proteobacteria	Gammaproteobacteria	Oceanospirillales	SAR86	unknown	unknown	0	5	2	0	0	0	0	0	1	1	0	0	0	0	0	0	3	24	0	0	0	0	0	0	31	6	78	6	0	0	0	0
denovo33210	Bacteria	Proteobacteria	Gammaproteobacteria	Oceanospirillales	OM182	unknown	unknown	4	4	2	0	1	4	1	4	4	5	0	3	10	6	15	9	3	7	0	9	4	9	22	11	3	3	4	1	7	7	5	9
denovo6070	Bacteria	Cyanobacteria	SubsectionI	Prochlorococcus	unknown	unknown	unknown	1	0	0	0	0	0	0	0	1	0	0	0	2	0	51	0	0	1	106	47	0	0	0	3	0	0	0	0	0	0	1	0
denovo80623	Bacteria	Proteobacteria	Alphaproteobacteria	Rhodospirillales	Rhodospirillaceae	AEGEAN-169	unknown	10	12	0	3	0	0	2	3	3	1	1	0	0	3	3	9	4	15	0	0	6	8	0	0	16	12	9	5	6	8	12	13
denovo95560	Unassigned	Unassigned	Unassigned	Unassigned	Unassigned	Unassigned	Unassigned	5	6	6	10	7	2	5	0	7	1	3	5	0	0	0	0	10	16	0	0	7	6	0	2	5	7	11	12	7	7	8	15
denovo117487	Bacteria	Proteobacteria	Gammaproteobacteria	Alteromonadales	Pseudoalteromonadaceae	Pseudoalteromonas	unknown	0	0	0	0	0	0	0	0	0	0	0	0	0	0	0	0	0	0	0	0	0	0	0	0	0	0	0	0	0	1	205	1
denovo418200	Bacteria	Proteobacteria	Alphaproteobacteria	SAR11	unknown	unknown	unknown	0	0	0	0	143	0	72	0	0	0	0	0	0	0	0	0	0	0	0	0	0	0	0	0	0	0	0	0	0	0	0	0
denovo220233	Bacteria	Cyanobacteria	SubsectionI	Synechococcus	uncultured	unknown	unknown	0	0	0	0	0	0	0	0	0	0	0	0	0	0	0	0	0	213	0	0	0	0	0	0	0	0	0	0	0	0	0	0
denovo278223	Bacteria	Proteobacteria	Gammaproteobacteria	JTB148	uncultured	unknown	unknown	80	53	3	0	0	1	0	1	5	10	0	5	0	0	0	0	51	2	0	0	0	0	0	0	0	0	0	0	0	0	0	0
denovo306799	Bacteria	Bacteroidetes	Flavobacteria	Flavobacteriales	Flavobacteriaceae	NS5	unknown	0	0	0	14	0	36	25	25	16	6	26	24	0	0	0	0	0	0	0	0	0	0	0	0	0	0	0	0	0	0	0	0
denovo67088	Bacteria	Proteobacteria	Alphaproteobacteria	Rhodobacterales	Rhodobacteraceae	uncultured	uncultured	0	2	1	0	0	0	0	1	2	2	0	0	9	2	2	20	1	15	0	0	4	5	0	4	18	2	8	3	11	3	14	7
denovo80156	Bacteria	Proteobacteria	Gammaproteobacteria	Vibrionales	Vibrionaceae	Vibrio	Vibrio	1	0	0	0	0	1	0	0	0	0	0	3	0	0	0	0	0	0	0	0	1	130	0	0	1	0	4	0	1	0	0	1
denovo95983	Bacteria	Proteobacteria	Gammaproteobacteria	Alteromonadales	Pseudoalteromonadaceae	Pseudoalteromonas	Pseudoalteromonas	0	0	0	0	0	0	0	0	0	0	0	0	0	0	0	0	0	0	0	0	0	0	0	0	0	0	0	0	0	0	213	0
denovo242703	Unassigned	Unassigned	Unassigned	Unassigned	Unassigned	Unassigned	Unassigned	9	21	14	21	6	13	9	6	11	7	9	12	0	0	0	0	14	1	0	0	0	0	0	0	7	15	0	0	0	0	0	0
denovo283	Unassigned	Unassigned	Unassigned	Unassigned	Unassigned	Unassigned	Unassigned	2	3	2	1	0	2	4	4	2	0	0	5	8	5	12	8	2	11	4	1	4	12	7	2	14	9	6	3	12	4	7	6
denovo325314	Bacteria	Proteobacteria	Gammaproteobacteria	Oceanospirillales	SAR86	unknown	unknown	0	0	0	2	0	44	0	72	0	0	7	20	0	0	0	0	0	0	0	0	0	0	0	0	0	0	0	0	0	0	0	0
denovo338	Bacteria	Proteobacteria	Deltaproteobacteria	Desulfuromonadales	GR-WP33-58	uncultured	unknown	11	12	3	1	0	5	3	1	12	14	2	11	5	4	5	4	10	28	3	1	2	1	0	0	28	12	1	0	2	1	2	3
denovo75603	Bacteria	Actinobacteria	Actinobacteria	Acidimicrobidae	Acidimicrobiales	Acidimicrobineae	OCS155	0	0	0	0	0	0	0	0	0	0	0	0	0	2	19	34	0	0	0	0	0	0	0	0	0	0	1	0	0	0	1	0
denovo101373	Bacteria	Bacteroidetes	Flavobacteria	Flavobacteriales	Flavobacteriaceae	NS4	unknown	0	1	1	2	0	0	0	0	3	1	0	1	0	0	0	0	0	4	0	0	1	2	0	1	1	0	3	21	36	27	41	61
denovo13884	Bacteria	Proteobacteria	Alphaproteobacteria	SAR11	unknown	unknown	unknown	0	0	0	0	0	1	1	0	0	0	0	4	3	4	37	1	1	0	37	6	0	0	11	16	0	0	0	0	1	0	2	0
denovo56680	Bacteria	Proteobacteria	Alphaproteobacteria	Rickettsiales	S25-593	uncultured	unknown	7	18	0	4	2	4	2	2	5	1	0	5	10	7	3	11	0	8	0	0	4	15	0	1	8	8	4	5	5	4	8	8
denovo23393	Bacteria	Proteobacteria	Alphaproteobacteria	SAR11	unknown	unknown	unknown	2	2	3	4	0	9	0	2	3	0	7	10	5	15	12	7	3	4	12	2	1	13	21	28	5	2	5	5	3	2	3	2
denovo34882	Unassigned	Unassigned	Unassigned	Unassigned	Unassigned	Unassigned	Unassigned	4	3	4	14	3	1	9	7	6	2	4	1	13	13	7	7	5	9	0	0	2	7	2	7	7	4	4	4	7	6	5	8
denovo388314	Bacteria	Proteobacteria	Gammaproteobacteria	Oceanospirillales	SAR86	unknown	unknown	0	0	14	80	12	0	49	34	0	0	0	0	0	0	0	0	0	0	0	0	0	0	0	0	0	0	0	0	0	0	0	0
denovo10218	Bacteria	Proteobacteria	Alphaproteobacteria	SAR11	unknown	unknown	unknown	2	3	1	3	0	2	5	3	4	1	2	5	4	7	18	6	5	7	17	21	2	4	9	5	2	5	2	4	4	1	9	4
denovo171018	Bacteria	Proteobacteria	Gammaproteobacteria	Oceanospirillales	unknown	unknown	unknown	0	1	0	0	0	0	0	0	0	0	0	0	0	0	0	0	1	2	0	0	34	37	0	0	0	0	95	5	0	0	0	0
denovo331961	Bacteria	Cyanobacteria	Chloroplast	uncultured	unknown	unknown	unknown	0	0	0	7	2	48	2	43	0	0	25	49	0	0	0	0	0	0	0	0	0	0	0	0	0	0	0	0	0	0	0	0
denovo403123	Bacteria	Proteobacteria	Alphaproteobacteria	SAR11	unknown	unknown	unknown	0	0	1	0	2	0	41	164	0	0	0	0	0	0	0	0	0	0	0	0	0	0	0	0	0	0	0	0	0	0	0	0
denovo17635	Bacteria	Cyanobacteria	SubsectionI	Synechococcus	uncultured	unknown	unknown	0	0	0	0	0	0	0	0	0	0	0	2	0	2	43	3	0	0	88	3	0	1	2	1	0	0	0	0	1	0	0	0
denovo247567	Bacteria	Proteobacteria	Alphaproteobacteria	Rickettsiales	S25-593	uncultured	unknown	19	48	0	1	0	4	0	3	16	2	1	0	0	0	0	0	4	0	0	0	0	0	0	0	46	51	0	0	0	0	0	0
denovo2596	Bacteria	Proteobacteria	Alphaproteobacteria	SAR11	unknown	unknown	unknown	23	17	0	4	0	0	1	1	4	0	12	21	2	1	24	18	2	0	20	1	1	1	1	2	0	0	0	1	10	6	3	11
denovo336279	Bacteria	Actinobacteria	Actinobacteria	Acidimicrobidae	Acidimicrobiales	Acidimicrobineae	Sva0996	0	0	20	25	10	22	18	8	0	0	26	32	0	0	0	0	0	0	0	0	0	0	0	0	0	0	0	0	0	0	0	0
denovo434	Bacteria	Bacteroidetes	Sphingobacteria	Sphingobacteriales	Saprospiraceae	Aureispira	uncultured	8	3	2	4	3	5	5	2	16	1	5	7	4	2	14	6	7	11	3	0	1	3	1	3	30	5	0	4	7	1	4	3
denovo48750	Bacteria	Proteobacteria	Alphaproteobacteria	SAR11	unknown	unknown	unknown	0	0	0	0	0	0	0	0	0	0	0	0	2	93	16	29	0	0	0	0	0	0	62	0	0	0	0	2	0	0	1	0
denovo1646	Bacteria	Deferribacteres	Deferribacteres	Deferribacterales	SAR406	unknown	unknown	5	17	0	5	3	4	5	9	7	2	6	7	3	5	9	1	8	16	5	2	4	3	5	6	9	5	5	3	7	5	2	6
denovo106931	Bacteria	Proteobacteria	Alphaproteobacteria	SAR11	unknown	unknown	unknown	0	0	0	0	0	0	0	0	0	1	0	0	0	0	0	0	3	0	0	0	6	13	0	2	0	1	2	42	21	40	33	26
denovo307273	Bacteria	Proteobacteria	Alphaproteobacteria	Rickettsiales	unknown	unknown	unknown	0	0	18	50	6	14	21	9	10	7	2	14	0	0	0	0	0	0	0	0	0	0	0	0	0	0	0	0	0	0	0	0
denovo395097	Bacteria	Cyanobacteria	SubsectionI	Prochlorococcus	unknown	unknown	unknown	0	0	1	192	0	0	7	4	0	0	0	0	0	0	0	0	0	0	0	0	0	0	0	0	0	0	0	0	0	0	0	0
denovo442	Bacteria	Deferribacteres	Deferribacteres	Deferribacterales	SAR406	unknown	unknown	6	9	3	1	0	9	5	9	18	5	1	10	12	1	11	9	0	16	0	1	3	4	1	1	19	7	6	0	6	0	5	1
denovo240924	Bacteria	Proteobacteria	Alphaproteobacteria	SAR11	unknown	unknown	unknown	0	0	0	0	0	0	0	0	0	0	0	0	0	0	0	0	0	0	0	0	0	0	0	0	3	9	0	0	0	0	0	0
denovo407	Bacteria	Bacteroidetes	Flavobacteria	Flavobacteriales	Cryomorphaceae	Fluviicola	unknown	0	0	2	2	6	3	0	0	0	0	1	1	1	8	0	3	0	0	3	13	1	5	9	5	2	0	19	12	14	7	4	10
denovo173786	Bacteria	Proteobacteria	Gammaproteobacteria	Oceanospirillales	SAR86	unknown	unknown	4	14	3	6	0	4	3	5	9	4	1	3	0	0	0	0	11	47	0	0	4	1	0	0	16	14	17	0	0	0	0	0
denovo201015	Bacteria	Proteobacteria	Gammaproteobacteria	Oceanospirillales	SAR86	unknown	unknown	0	0	0	0	0	0	0	0	0	0	0	0	0	0	0	0	0	55	0	0	0	0	0	0	72	1	0	0	0	0	0	0
denovo204945	Bacteria	Cyanobacteria	SubsectionI	Prochlorococcus	uncultured	unknown	unknown	0	1	0	0	0	0	0	0	0	0	0	0	0	0	0	0	0	3	0	0	0	0	0	0	46	0	0	0	0	0	0	0
denovo95174	Bacteria	Bacteroidetes	Sphingobacteria	Sphingobacteriales	Flammeovirgaceae	Marinoscillum	uncultured	2	3	0	0	0	9	0	5	10	6	1	1	0	0	0	0	2	9	0	0	13	17	0	3	10	2	23	7	6	6	17	20
denovo106722	Bacteria	Proteobacteria	Alphaproteobacteria	SAR11	unknown	unknown	unknown	0	0	0	0	0	0	0	0	0	0	0	0	0	0	0	0	0	0	0	0	1	1	0	0	1	0	1	53	2	2	46	91
denovo116040	Bacteria	Bacteroidetes	Flavobacteria	Flavobacteriales	Flavobacteriaceae	unknown	unknown	0	0	0	0	0	0	0	1	0	0	0	0	0	0	0	0	0	2	0	0	5	19	0	0	0	0	1	16	55	37	32	28
denovo1755	Bacteria	Proteobacteria	Gammaproteobacteria	Oceanospirillales	SAR86	unknown	unknown	1	8	1	8	3	1	7	6	2	0	1	5	1	4	7	2	1	7	26	19	3	2	5	3	6	0	11	3	2	5	3	9
denovo26163	Bacteria	Proteobacteria	Alphaproteobacteria	SAR11	unknown	unknown	unknown	1	0	0	0	0	1	0	0	0	0	0	37	4	2	8	1	1	0	0	1	0	0	58	85	0	0	0	0	1	0	0	1
denovo303432	Bacteria	Bacteroidetes	Sphingobacteria	Sphingobacteriales	Flammeovirgaceae	Marinoscillum	uncultured	0	0	1	1	3	43	19	18	11	15	25	21	0	0	0	0	0	0	0	0	0	0	0	0	0	0	0	0	0	0	0	0
denovo76729	Bacteria	Proteobacteria	Alphaproteobacteria	SAR11	unknown	unknown	unknown	0	0	0	0	0	0	0	0	0	0	0	0	0	4	12	35	0	0	0	0	1	0	0	0	0	0	0	0	0	1	7	2
denovo96155	Bacteria	Proteobacteria	Gammaproteobacteria	Alteromonadales	Pseudoalteromonadaceae	Pseudoalteromonas	Pseudoalteromonas	0	0	0	0	0	0	0	0	0	0	0	0	0	0	0	0	0	0	0	0	0	0	0	0	0	0	0	0	0	0	201	0
denovo139864	Bacteria	Proteobacteria	Alphaproteobacteria	SAR11	unknown	unknown	unknown	0	0	0	0	0	0	0	0	0	0	0	0	0	0	0	0	0	0	0	0	2	8	0	2	1	0	0	0	21	0	0	160
denovo253370	Bacteria	Actinobacteria	Actinobacteria	Acidimicrobidae	Acidimicrobiales	Acidimicrobineae	OCS155	19	67	0	0	0	0	0	2	38	3	0	0	0	0	0	0	17	0	0	0	0	0	0	0	8	38	0	0	0	0	0	0
denovo286416	Bacteria	Proteobacteria	Alphaproteobacteria	SAR11	unknown	unknown	unknown	26	26	0	1	0	1	0	0	18	21	0	0	0	0	0	0	95	10	0	0	0	0	0	0	0	0	0	0	0	0	0	0
denovo15171	Bacteria	Bacteroidetes	Flavobacteria	Flavobacteriales	Flavobacteriaceae	NS5	unknown	2	1	8	4	5	3	3	1	2	0	1	5	1	8	21	8	1	2	39	3	2	1	7	14	3	0	3	0	0	2	3	2
denovo395099	Bacteria	Proteobacteria	Alphaproteobacteria	SAR11	unknown	unknown	unknown	0	0	3	49	1	0	145	1	0	0	0	0	0	0	0	0	0	0	0	0	0	0	0	0	0	0	0	0	0	0	0	0
denovo255290	Bacteria	Cyanobacteria	SubsectionI	Synechococcus	uncultured	unknown	unknown	39	67	0	1	0	0	0	0	30	0	0	0	0	0	0	0	0	0	0	0	0	0	0	0	0	57	0	0	0	0	0	0
denovo420866	Bacteria	Cyanobacteria	SubsectionI	Synechococcus	uncultured	unknown	unknown	0	0	0	0	198	0	0	0	0	0	0	0	0	0	0	0	0	0	0	0	0	0	0	0	0	0	0	0	0	0	0	0
denovo471	Bacteria	Proteobacteria	Deltaproteobacteria	SAR324	unknown	unknown	unknown	11	26	7	30	10	0	3	17	11	7	0	0	0	0	0	0	14	10	0	0	0	0	0	0	9	17	1	0	0	1	0	0
denovo62648	Bacteria	Proteobacteria	Alphaproteobacteria	OCS116	unknown	unknown	unknown	1	1	0	1	0	0	0	0	1	0	0	0	27	2	2	16	1	8	0	0	8	5	0	0	9	0	6	5	6	13	15	19
denovo173632	Bacteria	Proteobacteria	Gammaproteobacteria	Alteromonadales	Pseudoalteromonadaceae	Pseudoalteromonas	unknown	0	0	0	0	0	0	0	0	0	0	0	0	0	0	0	0	0	0	0	0	62	22	0	0	0	0	90	0	0	0	0	0
denovo2515	Bacteria	Cyanobacteria	SubsectionI	Prochlorococcus	unknown	unknown	unknown	22	36	2	5	0	2	1	0	11	0	6	4	2	0	7	13	3	2	16	1	1	2	4	4	0	2	2	0	2	11	2	7
denovo28469	Bacteria	Proteobacteria	Gammaproteobacteria	Oceanospirillales	SAR86	unknown	unknown	0	0	0	1	0	0	0	0	0	1	0	7	11	11	11	9	0	0	0	20	2	5	48	41	1	0	4	4	0	1	3	2
denovo4234	Bacteria	Proteobacteria	Alphaproteobacteria	SAR11	unknown	unknown	unknown	0	0	0	0	0	0	0	0	0	0	0	0	0	0	56	0	0	0	111	27	0	0	0	0	0	0	0	0	0	0	0	0
denovo54641	Bacteria	Proteobacteria	Gammaproteobacteria	Oceanospirillales	OM182	unknown	unknown	3	5	0	1	1	1	1	0	4	0	2	3	10	1	3	12	1	11	0	0	12	10	0	1	8	5	11	2	10	8	9	7
denovo279720	Bacteria	Cyanobacteria	SubsectionI	Prochlorococcus	unknown	unknown	unknown	195	1	0	0	0	0	0	0	0	0	0	0	0	0	0	0	0	0	0	0	0	0	0	0	0	0	0	0	0	0	0	0
denovo381073	Bacteria	Proteobacteria	Alphaproteobacteria	SAR11	unknown	unknown	unknown	0	0	0	91	0	0	22	1	0	0	0	0	0	0	0	0	0	0	0	0	0	0	0	0	0	0	0	0	0	0	0	0
denovo381400	Bacteria	Proteobacteria	Alphaproteobacteria	Rickettsiales	unknown	unknown	unknown	0	0	2	90	0	0	6	3	0	0	0	0	0	0	0	0	0	0	0	0	0	0	0	0	0	0	0	0	0	0	0	0
denovo40561	Bacteria	Proteobacteria	Alphaproteobacteria	SAR11	unknown	unknown	unknown	1	0	0	0	0	0	0	0	0	0	0	0	0	3	55	1	0	0	0	114	0	0	20	0	0	0	0	0	0	0	0	1
denovo89373	Bacteria	Proteobacteria	Alphaproteobacteria	SAR11	unknown	unknown	unknown	0	0	0	0	0	0	0	0	0	0	0	0	0	13	0	27	0	0	0	0	0	0	0	0	0	0	0	0	1	1	60	3
denovo477	Bacteria	Cyanobacteria	SubsectionI	Prochlorococcus	unknown	unknown	unknown	12	17	7	12	8	6	6	5	1	2	7	1	1	3	2	1	7	3	3	5	7	5	9	7	2	7	2	1	6	4	5	1
denovo880	Bacteria	Proteobacteria	Alphaproteobacteria	SAR11	unknown	unknown	unknown	2	0	4	4	0	8	5	4	4	11	2	0	16	23	1	1	6	5	6	2	2	10	2	4	0	1	2	0	0	1	11	12
denovo231602	Bacteria	Deferribacteres	Deferribacteres	Deferribacterales	SAR406	unknown	unknown	22	23	1	1	0	9	8	9	24	12	14	7	0	0	0	0	15	7	0	0	0	0	0	0	8	14	0	0	0	0	0	0
denovo288	Bacteria	Proteobacteria	Deltaproteobacteria	Bdellovibrionales	Bdellovibrionaceae	OM27	unknown	2	9	0	6	2	27	5	8	7	0	1	11	11	0	13	5	4	14	4	4	0	3	2	0	3	6	4	0	1	1	1	1
denovo290212	Bacteria	Bacteroidetes	Flavobacteria	Flavobacteriales	Flavobacteriaceae	NS5	unknown	0	0	9	24	9	17	13	12	16	13	22	6	0	0	0	0	9	9	0	0	0	0	0	0	0	0	0	0	0	0	0	0
denovo228168	Bacteria	Actinobacteria	Actinobacteria	Acidimicrobidae	Acidimicrobiales	Acidimicrobineae	OCS155	11	37	0	0	0	1	0	1	16	3	0	0	0	0	0	0	16	33	0	0	0	0	0	0	9	22	0	0	0	0	0	0
denovo93257	Bacteria	Proteobacteria	Alphaproteobacteria	Rhodobacterales	Rhodobacteraceae	Thalassobius	unknown	0	0	0	0	0	0	0	0	0	0	0	0	0	0	0	0	0	0	0	0	1	0	0	0	0	0	0	1	0	2	31	5
denovo101680	Bacteria	Proteobacteria	Alphaproteobacteria	SAR11	unknown	unknown	unknown	0	0	0	0	0	0	0	0	0	0	0	0	0	0	0	0	0	0	0	0	1	0	0	0	0	0	0	66	3	1	63	51
denovo115540	Unassigned	Unassigned	Unassigned	Unassigned	Unassigned	Unassigned	Unassigned	5	7	3	7	4	3	4	2	5	1	5	1	0	0	0	0	2	21	0	0	9	8	0	4	14	6	14	5	12	6	4	6
denovo147469	Bacteria	Proteobacteria	Alphaproteobacteria	SAR11	unknown	unknown	unknown	0	0	0	0	0	0	0	0	0	0	1	0	0	0	0	0	0	0	0	0	0	22	0	1	0	0	0	0	75	0	0	85
denovo160217	Bacteria	Proteobacteria	Alphaproteobacteria	Rhodobacterales	Rhodobacteraceae	unknown	unknown	0	0	0	0	0	0	0	0	0	0	0	0	0	0	0	0	0	0	0	0	48	40	0	22	0	0	1	0	0	0	0	0
denovo120863	Bacteria	Cyanobacteria	SubsectionI	Prochlorococcus	uncultured	unknown	unknown	4	3	0	2	0	0	0	1	5	4	0	1	0	0	0	0	2	14	0	0	10	20	0	3	17	13	7	4	4	14	5	10
denovo208095	Bacteria	Proteobacteria	Alphaproteobacteria	Rhodospirillales	Rhodospirillaceae	AEGEAN-169	unknown	1	0	0	0	0	0	0	0	4	0	0	0	0	0	0	0	0	76	0	0	0	0	0	0	90	2	0	0	0	0	0	0
denovo259714	Bacteria	Proteobacteria	Gammaproteobacteria	Oceanospirillales	SAR86	unknown	unknown	24	75	0	1	0	1	0	2	47	3	0	0	0	0	0	0	6	0	0	0	0	0	0	0	0	25	0	0	0	0	0	0
denovo277606	Bacteria	Proteobacteria	Alphaproteobacteria	SAR11	unknown	unknown	unknown	74	36	0	1	0	0	0	0	11	1	0	0	0	0	0	0	63	1	0	0	0	0	0	0	0	0	0	0	0	0	0	0
denovo140409	Bacteria	Cyanobacteria	SubsectionI	Synechococcus	uncultured	unknown	unknown	0	0	0	0	0	0	0	0	0	1	0	0	0	0	0	0	0	0	0	0	0	2	0	0	0	1	1	0	20	0	0	159
denovo59273	Bacteria	Proteobacteria	Alphaproteobacteria	SAR11	unknown	unknown	unknown	2	3	2	0	0	4	1	2	1	0	3	3	31	9	3	17	1	2	0	0	4	8	0	1	3	0	2	10	9	9	9	15
denovo13366	Bacteria	Proteobacteria	Alphaproteobacteria	SAR11	unknown	unknown	unknown	0	0	0	0	0	0	0	0	0	0	0	1	1	3	35	0	0	0	36	3	0	0	2	2	0	0	0	0	0	0	0	0
denovo228193	Bacteria	Cyanobacteria	SubsectionI	Prochlorococcus	uncultured	unknown	unknown	3	4	0	3	1	4	0	2	7	3	3	0	0	0	0	0	3	136	0	0	0	0	0	0	2	4	0	0	0	0	0	0
denovo257531	Bacteria	Proteobacteria	Alphaproteobacteria	SAR11	unknown	unknown	unknown	34	71	0	0	0	0	0	0	54	0	0	0	0	0	0	0	0	0	0	0	0	0	0	0	0	24	0	0	0	0	0	0
denovo380406	Bacteria	Proteobacteria	Gammaproteobacteria	Oceanospirillales	SAR86	unknown	unknown	0	0	23	59	31	0	35	15	0	0	0	0	0	0	0	0	0	0	0	0	0	0	0	0	0	0	0	0	0	0	0	0
denovo44070	Bacteria	Proteobacteria	Gammaproteobacteria	Oceanospirillales	unknown	unknown	unknown	0	2	0	0	0	0	0	0	1	0	0	0	53	23	12	30	0	4	0	0	1	3	17	0	2	3	1	0	2	0	1	3
denovo291690	Bacteria	Proteobacteria	Gammaproteobacteria	Oceanospirillales	unknown	unknown	unknown	0	0	0	0	0	14	0	3	42	62	0	0	0	0	0	0	51	7	0	0	0	0	0	0	0	0	0	0	0	0	0	0
denovo400	Bacteria	Proteobacteria	Alphaproteobacteria	Rhodospirillales	Rhodospirillaceae	uncultured	uncultured	6	6	2	16	3	6	3	5	8	4	1	3	8	6	3	3	3	9	6	3	1	3	7	6	9	2	1	2	2	4	4	4
denovo322	Bacteria	Proteobacteria	Alphaproteobacteria	Rhodospirillales	Rhodospirillaceae	AEGEAN-169	unknown	0	0	8	7	2	7	4	8	7	4	1	6	7	14	9	8	5	0	3	5	5	6	1	0	2	4	11	1	2	3	9	3
denovo428	Unassigned	Unassigned	Unassigned	Unassigned	Unassigned	Unassigned	Unassigned	2	0	0	2	3	8	5	4	2	0	0	1	2	4	1	7	0	2	4	4	3	4	4	10	4	1	1	1	19	3	5	24
denovo78003	Bacteria	Proteobacteria	Alphaproteobacteria	Rhodobacterales	Rhodobacteraceae	unknown	unknown	0	0	0	0	0	0	0	0	0	0	0	0	0	7	0	0	0	0	0	0	0	0	0	0	0	0	0	0	0	0	1	0
denovo1466	Bacteria	Proteobacteria	Gammaproteobacteria	Alteromonadales	Pseudoalteromonadaceae	Pseudoalteromonas	Pseudoalteromonas	0	0	4	6	0	0	0	0	0	0	6	2	0	0	1	6	0	0	8	3	4	10	67	25	0	0	5	8	5	1	0	3
denovo317	Unassigned	Unassigned	Unassigned	Unassigned	Unassigned	Unassigned	Unassigned	2	3	3	5	4	11	8	16	1	0	4	7	7	4	8	5	0	1	5	3	1	1	9	4	1	3	3	0	9	0	4	12
denovo402187	Bacteria	Proteobacteria	Alphaproteobacteria	SAR11	unknown	unknown	unknown	0	0	6	0	4	0	90	84	0	0	0	0	0	0	0	0	0	0	0	0	0	0	0	0	0	0	0	0	0	0	0	0
denovo844	Bacteria	Proteobacteria	Alphaproteobacteria	Rhodospirillales	Rhodospirillaceae	AEGEAN-169	unknown	6	8	3	5	1	8	1	3	4	3	3	4	7	3	10	3	3	11	1	8	3	5	8	8	13	6	5	2	6	0	2	4
denovo98788	Bacteria	Proteobacteria	Gammaproteobacteria	Alteromonadales	Pseudoalteromonadaceae	Pseudoalteromonas	Pseudoalteromonas	0	0	0	0	0	0	0	0	0	0	0	0	0	0	0	0	0	0	0	0	0	0	0	0	0	0	0	0	0	0	184	0
denovo172020	Bacteria	Proteobacteria	Alphaproteobacteria	Rickettsiales	S25-593	uncultured	unknown	8	11	7	13	3	8	7	5	9	6	8	5	0	0	0	0	5	17	0	0	1	2	0	0	11	4	2	1	0	0	0	0
denovo244699	Bacteria	Proteobacteria	Alphaproteobacteria	Rhodospirillales	Rhodospirillaceae	uncultured	uncultured	11	11	0	17	6	13	5	16	11	10	4	14	0	0	0	0	8	6	0	0	0	0	0	0	5	10	0	0	0	0	0	0
denovo321	Bacteria	Proteobacteria	Gammaproteobacteria	Oceanospirillales	Alcanivoracaceae	Kangiella	uncultured	0	0	2	83	0	3	4	1	1	0	2	4	7	3	4	3	0	0	4	1	1	5	1	6	0	0	2	3	3	5	1	4
denovo110423	Bacteria	Proteobacteria	Gammaproteobacteria	Vibrionales	Vibrionaceae	Vibrio	Vibrio	0	0	0	0	0	0	0	0	0	0	0	0	0	0	0	0	0	0	0	0	2	0	0	4	0	0	0	3	2	46	3	0
denovo353922	Bacteria	Proteobacteria	Alphaproteobacteria	SAR11	unknown	unknown	unknown	0	0	0	4	3	0	4	1	0	0	0	47	0	0	0	0	0	0	0	0	0	0	0	0	0	0	0	0	0	0	0	0
denovo64014	Bacteria	Proteobacteria	Alphaproteobacteria	Rickettsiales	unknown	unknown	unknown	0	0	0	0	0	0	0	0	0	0	0	0	125	4	2	40	0	0	0	0	0	0	0	0	0	0	0	0	0	0	0	0
denovo17811	Bacteria	Actinobacteria	Actinobacteria	Acidimicrobidae	Acidimicrobiales	Acidimicrobineae	OCS155	4	9	0	1	0	1	0	0	4	0	0	4	7	7	16	13	0	9	18	1	3	5	5	11	9	2	3	2	4	3	6	6
denovo48226	Bacteria	Cyanobacteria	SubsectionI	Prochlorococcus	uncultured	unknown	unknown	2	0	0	1	0	1	0	0	0	0	0	0	2	14	28	8	2	0	0	0	0	2	110	0	0	0	1	1	0	3	1	2
denovo804	Bacteria	Proteobacteria	Alphaproteobacteria	SAR11	unknown	unknown	unknown	0	0	4	5	1	1	0	0	0	1	3	0	2	1	3	1	0	3	6	4	7	9	1	4	6	3	9	2	3	17	14	24
denovo82380	Bacteria	Proteobacteria	Gammaproteobacteria	Oceanospirillales	unknown	unknown	unknown	3	2	0	0	0	0	0	0	4	0	0	0	0	9	7	19	0	6	0	0	4	4	0	2	4	1	2	2	10	6	14	8
denovo349556	Bacteria	Proteobacteria	Alphaproteobacteria	Rickettsiales	SAR116	unknown	unknown	0	0	3	29	0	0	1	1	0	0	6	50	0	0	0	0	0	0	0	0	0	0	0	0	0	0	0	0	0	0	0	0
denovo878	Bacteria	Proteobacteria	Alphaproteobacteria	Rickettsiales	SAR116	unknown	unknown	12	23	8	21	12	5	6	3	3	5	0	3	7	3	6	4	6	7	3	0	0	0	1	0	9	12	0	0	0	0	0	1
denovo177780	Bacteria	Proteobacteria	Alphaproteobacteria	SAR11	unknown	unknown	unknown	0	0	0	0	0	0	1	0	0	0	0	0	0	0	0	0	0	0	0	0	5	0	0	0	1	0	121	6	0	0	0	0
denovo266930	Bacteria	Proteobacteria	Alphaproteobacteria	Rhodospirillales	Rhodospirillaceae	Defluviicoccus	uncultured	45	40	1	1	0	3	1	2	39	4	2	0	0	0	0	0	26	4	0	0	0	0	0	0	0	0	0	0	0	0	0	0
denovo98134	Archaea	Euryarchaeota	Thermoplasmata	Thermoplasmatales	Marine	unknown	unknown	7	10	0	0	0	9	0	3	9	8	8	2	0	0	0	0	3	11	0	0	5	9	0	1	11	5	6	6	12	5	10	10
denovo99848	Bacteria	Proteobacteria	Alphaproteobacteria	Rickettsiales	S25-593	uncultured	unknown	2	2	0	0	0	1	0	0	5	0	0	2	0	0	0	0	0	7	0	0	2	10	0	1	7	1	5	19	22	21	24	26
denovo267150	Bacteria	Proteobacteria	Alphaproteobacteria	Rickettsiales	SAR116	unknown	unknown	33	58	1	0	0	2	0	1	67	4	2	0	0	0	0	0	5	1	0	0	0	0	0	0	0	0	0	0	0	0	0	0
denovo298797	Bacteria	Proteobacteria	Gammaproteobacteria	Thiotrichales	Thiotrichaceae	Thiothrix	uncultured	0	0	11	33	6	13	12	14	21	21	2	13	0	0	0	0	6	1	0	0	0	0	0	0	0	0	0	0	0	0	0	0
denovo74116	Bacteria	Proteobacteria	Alphaproteobacteria	SAR11	unknown	unknown	unknown	0	0	0	0	0	0	0	0	0	0	0	0	0	0	16	26	0	2	0	0	0	1	0	0	0	0	0	0	1	0	0	0
denovo1591	Bacteria	Verrucomicrobia	Arctic97B-4	unknown	unknown	unknown	unknown	1	1	0	1	0	1	1	0	1	0	1	0	4	1	1	1	3	12	2	2	0	6	9	5	19	7	2	6	8	12	16	11
denovo179912	Bacteria	Proteobacteria	Alphaproteobacteria	Rhodospirillales	Rhodospirillaceae	AEGEAN-169	unknown	3	4	3	2	0	1	0	4	2	0	1	0	0	0	0	0	1	1	0	0	0	0	0	0	4	0	104	4	0	0	0	0
denovo185558	Bacteria	Actinobacteria	Actinobacteria	Acidimicrobidae	Acidimicrobiales	Acidimicrobineae	OCS155	2	1	0	0	0	0	0	0	1	0	0	0	0	0	0	0	0	1	0	0	0	0	0	0	2	1	123	38	0	0	0	0
denovo186105	Bacteria	Bacteroidetes	Flavobacteria	Flavobacteriales	Flavobacteriaceae	NS5	unknown	2	3	6	13	3	10	4	6	9	7	8	5	0	0	0	0	5	22	0	0	0	0	0	0	11	4	11	3	0	0	0	0
denovo249192	Bacteria	Proteobacteria	Alphaproteobacteria	Rhodobacterales	Rhodobacteraceae	uncultured	uncultured	12	14	5	20	1	7	9	4	18	11	4	5	0	0	0	0	9	2	0	0	0	0	0	0	6	11	0	0	0	0	0	0
denovo284969	Bacteria	Proteobacteria	Alphaproteobacteria	SAR11	unknown	unknown	unknown	56	90	0	0	0	0	0	0	1	5	0	0	0	0	0	0	25	0	0	0	0	0	0	0	0	0	0	0	0	0	0	0
denovo290563	Bacteria	Proteobacteria	Alphaproteobacteria	SAR11	unknown	unknown	unknown	0	0	0	1	0	1	0	0	3	37	1	0	0	0	0	0	127	6	0	0	0	0	0	0	0	0	0	0	0	0	0	0
denovo102985	Bacteria	Proteobacteria	Alphaproteobacteria	SAR11	unknown	unknown	unknown	0	2	5	2	1	3	2	2	6	3	0	4	0	0	0	0	2	3	0	0	2	5	0	0	5	2	2	11	2	6	7	77
denovo11555	Bacteria	Proteobacteria	Gammaproteobacteria	KI89A	unknown	unknown	unknown	3	4	1	11	1	1	4	4	12	3	3	4	6	4	4	9	2	11	4	2	1	2	5	6	18	6	0	2	1	1	3	5
denovo337880	Bacteria	Proteobacteria	Alphaproteobacteria	Rickettsiales	unknown	unknown	unknown	0	0	0	4	0	104	0	0	0	0	36	21	0	0	0	0	0	0	0	0	0	0	0	0	0	0	0	0	0	0	0	0
denovo92675	Archaea	Euryarchaeota	Thermoplasmata	Thermoplasmatales	Marine	unknown	unknown	0	0	0	0	0	0	0	1	1	0	0	2	0	0	0	11	1	0	0	0	1	2	0	0	2	0	1	11	10	13	59	23
denovo133017	Bacteria	Proteobacteria	Alphaproteobacteria	SAR11	unknown	unknown	unknown	1	1	0	0	0	1	0	0	0	0	0	0	0	0	0	0	0	0	0	0	3	20	0	1	1	2	0	2	46	27	0	57
denovo293504	Bacteria	Cyanobacteria	SubsectionI	Synechococcus	uncultured	unknown	unknown	0	0	3	12	1	9	4	9	38	20	1	3	0	0	0	0	37	4	0	0	0	0	0	0	0	0	0	0	0	0	0	0
denovo59719	Bacteria	Proteobacteria	Alphaproteobacteria	SAR11	unknown	unknown	unknown	0	0	1	0	0	0	0	0	1	0	0	1	45	63	0	35	2	1	0	0	0	1	0	0	1	1	3	3	2	2	0	3
denovo95121	Bacteria	Proteobacteria	Alphaproteobacteria	SAR11	unknown	unknown	unknown	0	0	0	0	0	0	0	0	0	0	0	0	0	0	0	20	0	0	0	0	0	0	0	0	0	0	0	6	1	3	94	9
denovo11731	Bacteria	Proteobacteria	Alphaproteobacteria	SAR11	unknown	unknown	unknown	0	0	0	0	0	0	0	0	0	0	0	0	2	2	36	1	0	0	9	81	0	0	1	0	0	0	0	0	0	0	0	0
denovo12298	Bacteria	Deferribacteres	Deferribacteres	Deferribacterales	SAR406	unknown	unknown	4	4	0	0	0	4	0	7	3	0	5	2	8	5	18	11	1	6	2	3	8	2	6	2	13	1	3	1	9	3	3	3
denovo13059	Unassigned	Unassigned	Unassigned	Unassigned	Unassigned	Unassigned	Unassigned	3	2	1	5	0	3	2	1	5	1	2	4	10	5	5	8	3	6	10	1	3	1	8	10	3	2	4	9	6	4	5	8
denovo236947	Bacteria	Proteobacteria	Alphaproteobacteria	SAR11	unknown	unknown	unknown	0	0	0	1	0	0	0	0	0	0	0	0	0	0	0	0	0	0	0	0	0	0	0	0	0	0	0	0	0	0	0	0
denovo242929	Bacteria	Cyanobacteria	SubsectionI	Prochlorococcus	uncultured	unknown	unknown	0	0	0	0	0	0	0	0	0	0	0	0	0	0	0	0	0	0	0	0	0	0	0	0	0	0	0	0	0	0	0	0
denovo349370	Bacteria	Proteobacteria	Alphaproteobacteria	SAR11	unknown	unknown	unknown	0	0	2	24	0	0	7	3	0	0	2	110	0	0	0	0	0	0	0	0	0	0	0	0	0	0	0	0	0	0	0	0
denovo64101	Bacteria	Proteobacteria	Alphaproteobacteria	Rickettsiales	SAR116	unknown	unknown	0	1	0	0	0	0	0	0	0	0	0	0	84	9	7	15	0	0	0	0	0	1	0	0	1	4	5	1	3	2	1	1
denovo178484	Bacteria	Proteobacteria	Alphaproteobacteria	SAR11	unknown	unknown	unknown	0	0	1	1	0	2	1	0	1	0	0	0	0	0	0	0	0	1	0	0	0	0	0	0	0	1	141	2	0	0	0	0
denovo202042	Bacteria	Bacteroidetes	Flavobacteria	Flavobacteriales	Cryomorphaceae	NS7	unknown	2	5	0	1	2	12	3	7	14	5	5	8	0	0	0	0	5	30	0	0	0	0	0	0	24	3	0	0	0	0	0	0
denovo27803	Bacteria	Proteobacteria	Alphaproteobacteria	Rhodobacterales	Rhodobacteraceae	uncultured	uncultured	2	0	1	1	1	0	1	2	2	0	1	5	27	14	5	14	1	4	0	10	0	2	32	16	4	1	3	0	1	2	0	1
denovo311	Archaea	Euryarchaeota	Thermoplasmata	Thermoplasmatales	Marine	unknown	unknown	3	3	0	1	2	2	4	3	3	1	3	3	3	1	10	2	4	7	0	2	3	3	3	2	9	11	3	2	15	5	14	15
denovo504	Bacteria	Cyanobacteria	Chloroplast	uncultured	unknown	unknown	unknown	4	6	5	13	3	4	11	13	3	2	2	7	5	1	12	6	2	3	1	3	5	2	2	3	3	2	0	0	0	1	2	3
denovo1647	Bacteria	Proteobacteria	Alphaproteobacteria	Rickettsiales	SAR116	unknown	unknown	3	10	1	8	1	3	3	2	8	0	0	7	1	1	16	3	1	13	8	19	1	3	4	2	14	4	3	3	0	0	0	2
denovo18078	Bacteria	Bacteroidetes	Flavobacteria	Flavobacteriales	Flavobacteriaceae	unknown	unknown	0	0	0	0	0	0	0	0	0	0	0	12	2	4	22	5	0	0	42	5	0	0	13	45	0	0	0	3	0	0	1	0
denovo201132	Bacteria	Actinobacteria	Actinobacteria	Acidimicrobidae	Acidimicrobiales	Acidimicrobineae	OCS155	3	15	0	0	0	0	0	0	9	1	1	0	0	0	0	0	7	25	0	0	0	0	0	0	54	22	0	0	0	0	0	0
denovo329351	Bacteria	Proteobacteria	Alphaproteobacteria	SAR11	unknown	unknown	unknown	0	0	3	32	1	28	16	28	0	0	18	12	0	0	0	0	0	0	0	0	0	0	0	0	0	0	0	0	0	0	0	0
denovo403595	Bacteria	Deferribacteres	Deferribacteres	Deferribacterales	SAR406	unknown	unknown	0	0	40	0	24	0	39	69	0	0	0	0	0	0	0	0	0	0	0	0	0	0	0	0	0	0	0	0	0	0	0	0
denovo6038	Bacteria	Proteobacteria	Gammaproteobacteria	Oceanospirillales	SAR86	unknown	unknown	0	0	0	0	0	1	1	0	0	0	0	2	1	1	37	1	0	0	34	65	0	0	3	7	1	0	1	1	2	0	0	2
denovo80390	Bacteria	Proteobacteria	Alphaproteobacteria	Rickettsiales	SAR116	unknown	unknown	0	0	0	0	1	0	0	0	0	0	0	0	0	0	2	4	0	8	0	0	7	23	0	3	10	1	16	8	9	7	10	18
denovo212552	Bacteria	Proteobacteria	Deltaproteobacteria	SAR324	unknown	unknown	unknown	0	0	0	0	0	0	0	0	0	0	0	0	0	0	0	0	0	44	0	0	0	0	0	0	127	0	0	0	0	0	0	0
denovo323368	Bacteria	Cyanobacteria	SubsectionI	Synechococcus	uncultured	unknown	unknown	0	0	0	0	0	40	0	12	0	0	0	1	0	0	0	0	0	0	0	0	0	0	0	0	0	0	0	0	0	0	0	0
denovo68440	Bacteria	Proteobacteria	Gammaproteobacteria	Oceanospirillales	SAR86	unknown	unknown	0	2	0	0	0	0	0	0	0	0	1	0	10	7	4	17	2	2	0	0	1	13	0	3	2	0	1	1	6	8	11	7
denovo1221	Bacteria	Proteobacteria	Alphaproteobacteria	unknown	unknown	unknown	unknown	0	0	0	0	0	0	0	0	0	0	2	0	0	13	0	0	0	0	6	5	5	6	3	8	0	0	5	16	6	21	22	24
denovo170722	Bacteria	Proteobacteria	Alphaproteobacteria	Rickettsiales	SAR116	unknown	unknown	0	0	0	0	0	1	0	0	0	0	0	0	0	0	0	0	0	1	0	0	70	78	0	0	0	0	15	0	0	0	0	0
denovo145289	Bacteria	Cyanobacteria	SubsectionI	Synechococcus	uncultured	unknown	unknown	0	1	0	0	0	0	0	0	0	0	0	0	0	0	0	0	0	1	0	0	0	1	0	0	0	1	1	1	149	0	0	12
denovo131781	Bacteria	Proteobacteria	Alphaproteobacteria	SAR11	unknown	unknown	unknown	0	0	0	0	0	1	0	0	0	0	0	0	0	0	0	0	0	0	0	0	1	1	0	0	2	0	0	1	2	126	0	29
denovo317297	Bacteria	Proteobacteria	Gammaproteobacteria	Oceanospirillales	SAR86	unknown	unknown	0	0	0	3	0	50	1	20	0	0	14	14	0	0	0	0	0	0	0	0	0	0	0	0	0	0	0	0	0	0	0	0
denovo3560	Bacteria	Proteobacteria	Alphaproteobacteria	Rickettsiales	SAR116	unknown	unknown	0	0	0	1	0	0	0	0	0	0	0	1	16	9	21	12	0	2	17	16	2	4	19	8	5	1	0	0	5	2	4	2
denovo367522	Bacteria	Cyanobacteria	Chloroplast	uncultured	unknown	unknown	unknown	0	0	25	98	0	0	13	7	0	0	0	0	0	0	0	0	0	0	0	0	0	0	0	0	0	0	0	0	0	0	0	0
denovo381193	Bacteria	Proteobacteria	Gammaproteobacteria	Oceanospirillales	SAR86	unknown	unknown	0	0	0	78	0	0	40	27	0	0	0	0	0	0	0	0	0	0	0	0	0	0	0	0	0	0	0	0	0	0	0	0
denovo440	Unassigned	Unassigned	Unassigned	Unassigned	Unassigned	Unassigned	Unassigned	6	0	0	1	0	1	2	1	10	9	0	3	5	0	11	3	8	28	0	2	1	1	1	1	52	13	1	0	0	0	3	0
denovo146264	Bacteria	Proteobacteria	Alphaproteobacteria	SAR11	unknown	unknown	unknown	7	9	0	2	0	1	0	0	5	2	2	0	0	0	0	0	5	9	0	0	6	29	0	0	11	5	11	1	21	0	0	5
denovo156816	Bacteria	Proteobacteria	Alphaproteobacteria	Rhodobacterales	Rhodobacteraceae	unknown	unknown	0	0	0	0	0	0	0	0	0	0	0	0	0	0	0	0	0	0	0	0	5	65	0	3	0	0	2	0	0	0	0	0
denovo168949	Bacteria	Proteobacteria	Gammaproteobacteria	Oceanospirillales	Oleiphilaceae	Oleiphilus	uncultured	0	0	0	0	0	1	0	0	0	0	2	0	0	0	0	0	0	0	0	0	37	23	0	4	0	0	52	0	0	0	0	0
denovo169608	Bacteria	Proteobacteria	Alphaproteobacteria	SAR11	unknown	unknown	unknown	4	4	2	2	0	13	0	6	7	2	4	6	0	0	0	0	2	8	0	0	14	7	0	2	3	3	20	3	0	0	0	0
denovo171012	Bacteria	Proteobacteria	Gammaproteobacteria	Oceanospirillales	SAR86	unknown	unknown	5	6	3	5	0	6	1	5	5	2	4	1	0	0	0	0	3	10	0	0	17	4	0	0	10	8	24	1	0	0	0	0
denovo260130	Bacteria	Bacteroidetes	Flavobacteria	Flavobacteriales	Flavobacteriaceae	NS4	unknown	14	36	0	0	0	8	0	4	58	10	0	1	0	0	0	0	19	3	0	0	0	0	0	0	0	10	0	0	0	0	0	0
denovo294	Bacteria	Proteobacteria	Alphaproteobacteria	Rhodobacterales	Rhodobacteraceae	Sulfitobacter	unknown	2	2	1	5	3	3	0	2	1	1	5	0	0	2	1	0	1	6	3	23	29	16	9	9	4	2	0	0	0	0	0	1
denovo324	Bacteria	Proteobacteria	Alphaproteobacteria	Rhodospirillales	unknown	unknown	unknown	2	7	1	11	3	6	1	5	6	7	0	5	2	4	3	4	4	13	3	5	3	7	3	3	8	9	2	2	5	1	3	3
denovo20945	Bacteria	Cyanobacteria	SubsectionI	Synechococcus	uncultured	unknown	unknown	0	1	0	0	1	0	0	0	0	0	0	0	0	0	30	0	0	0	133	0	0	0	0	0	0	0	0	0	0	0	0	0
denovo216597	Bacteria	Proteobacteria	Gammaproteobacteria	Oceanospirillales	SAR86	unknown	unknown	0	0	0	1	0	0	0	0	0	0	0	0	0	0	0	0	1	97	0	0	0	0	0	0	52	1	0	0	0	0	0	0
denovo2725	Bacteria	Proteobacteria	Deltaproteobacteria	Bdellovibrionales	Bacteriovoraceae	uncultured	uncultured	6	4	0	2	1	4	2	3	4	1	3	13	22	3	20	8	2	3	5	3	3	2	1	1	9	8	1	3	4	3	1	4
denovo291	Bacteria	Proteobacteria	Alphaproteobacteria	Rhodobacterales	Rhodobacteraceae	Loktanella	unknown	0	0	0	4	0	1	2	2	2	3	2	0	1	49	0	0	2	5	6	8	3	5	3	4	0	0	0	8	3	23	19	1
denovo298427	Bacteria	Proteobacteria	Alphaproteobacteria	Rickettsiales	SAR116	unknown	unknown	0	0	1	2	0	12	3	15	30	26	6	3	0	0	0	0	20	4	0	0	0	0	0	0	0	0	0	0	0	0	0	0
denovo315	Bacteria	Proteobacteria	Gammaproteobacteria	Alteromonadales	Alteromonadaceae	Teredinibacter	uncultured	0	4	1	1	4	1	3	1	2	1	2	4	1	1	1	0	3	5	2	3	6	2	1	8	4	1	13	15	2	4	0	12
denovo366508	Bacteria	Proteobacteria	Gammaproteobacteria	Oceanospirillales	SAR86	unknown	unknown	0	0	16	116	0	0	9	0	0	0	0	0	0	0	0	0	0	0	0	0	0	0	0	0	0	0	0	0	0	0	0	0
denovo46620	Bacteria	Proteobacteria	Alphaproteobacteria	SAR11	unknown	unknown	unknown	0	2	0	0	0	3	1	0	0	0	3	2	8	15	6	8	0	1	0	0	4	11	21	2	1	1	6	10	5	8	17	9
denovo66608	Bacteria	Proteobacteria	Alphaproteobacteria	Rhodospirillales	Rhodospirillaceae	uncultured	uncultured	1	5	8	14	1	4	9	5	8	5	0	3	4	0	0	1	8	12	0	0	5	5	0	0	13	6	4	4	2	1	5	3
denovo89092	Bacteria	Proteobacteria	Alphaproteobacteria	Rhodospirillales	Rhodospirillaceae	AEGEAN-169	unknown	0	0	0	0	0	0	0	0	0	0	0	0	0	11	0	12	0	0	0	0	1	2	0	0	0	0	0	17	17	19	29	30
denovo128002	Bacteria	Proteobacteria	Alphaproteobacteria	SAR11	unknown	unknown	unknown	0	0	0	0	0	0	0	0	0	0	0	0	0	0	0	0	0	1	0	0	2	21	0	0	0	0	2	0	36	48	0	41
denovo138275	Bacteria	Proteobacteria	Gammaproteobacteria	Oceanospirillales	unknown	unknown	unknown	0	0	0	2	0	0	0	0	0	0	0	0	0	0	0	0	0	0	0	0	7	34	0	4	2	0	3	0	41	0	0	55
denovo149184	Bacteria	Proteobacteria	Gammaproteobacteria	Oceanospirillales	SAR86	unknown	unknown	0	0	0	0	0	1	0	0	0	0	0	0	0	0	0	0	0	3	0	0	25	54	0	6	5	0	13	1	9	0	0	3
denovo190691	Bacteria	Proteobacteria	Alphaproteobacteria	SAR11	unknown	unknown	unknown	0	1	0	0	0	0	0	0	0	0	0	0	0	0	0	0	0	4	0	0	0	0	0	0	8	3	46	0	0	0	0	0
denovo201957	Bacteria	Actinobacteria	Actinobacteria	Acidimicrobidae	Acidimicrobiales	Acidimicrobineae	OCS155	0	0	0	0	0	1	0	0	0	0	0	0	0	0	0	0	1	19	0	0	0	0	0	0	44	2	0	0	0	0	0	0
denovo212624	Bacteria	Cyanobacteria	SubsectionI	Synechococcus	uncultured	unknown	unknown	5	10	2	7	3	2	4	6	4	2	3	2	0	0	0	0	4	19	0	0	0	0	0	0	38	14	0	0	0	0	0	0
denovo245784	Bacteria	Proteobacteria	Alphaproteobacteria	Rhodobacterales	Rhodobacteraceae	uncultured	uncultured	11	15	0	1	0	4	0	3	24	19	2	1	0	0	0	0	17	3	0	0	0	0	0	0	21	24	0	0	0	0	0	0
denovo402850	Bacteria	Proteobacteria	Alphaproteobacteria	SAR11	unknown	unknown	unknown	0	0	2	0	0	0	39	124	0	0	0	0	0	0	0	0	0	0	0	0	0	0	0	0	0	0	0	0	0	0	0	0
denovo43154	Bacteria	Proteobacteria	Gammaproteobacteria	KI89A	unknown	unknown	unknown	1	2	2	4	0	4	1	4	3	1	5	1	5	6	2	6	6	6	0	2	5	7	7	0	8	3	3	6	3	2	12	12
denovo452	Bacteria	Proteobacteria	Gammaproteobacteria	Oceanospirillales	SAR86	unknown	unknown	0	0	0	0	3	0	0	2	2	2	0	0	0	0	0	0	0	3	8	4	10	2	2	7	1	0	0	18	6	23	27	20
denovo755	Bacteria	Cyanobacteria	SubsectionI	Prochlorococcus	uncultured	unknown	unknown	7	12	16	18	4	4	2	4	6	1	0	0	2	1	0	2	6	4	3	4	6	5	2	3	5	9	1	0	5	2	0	4
denovo389938	Bacteria	Proteobacteria	Alphaproteobacteria	SAR11	unknown	unknown	unknown	0	0	3	122	0	0	22	3	0	0	0	0	0	0	0	0	0	0	0	0	0	0	0	0	0	0	0	0	0	0	0	0
denovo7166	Bacteria	Actinobacteria	Actinobacteria	Acidimicrobidae	Acidimicrobiales	Acidimicrobineae	OCS155	0	0	0	0	0	0	0	1	2	0	0	0	0	1	37	0	0	1	11	95	0	0	0	0	2	0	0	0	0	0	1	0
denovo217890	Bacteria	Bacteroidetes	Flavobacteria	Flavobacteriales	Flavobacteriaceae	NS2b	unknown	6	4	0	0	0	1	0	0	7	3	2	0	0	0	0	0	4	76	0	0	0	0	0	0	13	9	0	0	0	0	0	0
denovo352121	Bacteria	Proteobacteria	Alphaproteobacteria	Rickettsiales	SAR116	unknown	unknown	0	0	1	13	1	0	0	1	0	0	2	74	0	0	0	0	0	0	0	0	0	0	0	0	0	0	0	0	0	0	0	0
denovo358726	Bacteria	Proteobacteria	Alphaproteobacteria	SAR11	unknown	unknown	unknown	0	0	0	1	0	0	0	0	0	0	8	0	0	0	0	0	0	0	0	0	0	0	0	0	0	0	0	0	0	0	0	0
denovo38874	Bacteria	Proteobacteria	Gammaproteobacteria	Thiotrichales	Thiotrichaceae	Thiothrix	uncultured	0	2	1	1	0	1	0	1	6	2	3	0	22	18	9	21	0	8	0	5	5	2	5	1	7	4	1	1	2	0	1	2
denovo39109	Bacteria	Proteobacteria	Gammaproteobacteria	Alteromonadales	Alteromonadaceae	SAR92	unknown	2	4	0	0	1	1	0	2	3	6	1	3	8	9	13	13	3	2	0	17	1	4	17	1	4	2	5	0	6	4	4	0
denovo7711	Archaea	Euryarchaeota	Thermoplasmata	Thermoplasmatales	Marine	unknown	unknown	0	0	0	0	0	0	0	0	0	0	0	4	0	1	52	1	0	0	44	23	0	0	12	15	0	0	0	0	0	0	0	0
denovo85414	Bacteria	Proteobacteria	Alphaproteobacteria	SAR11	unknown	unknown	unknown	1	0	0	0	0	0	0	0	0	0	0	0	0	39	0	32	0	0	0	0	0	0	0	0	0	0	0	1	0	0	4	0
denovo17618	Bacteria	Cyanobacteria	SubsectionI	Prochlorococcus	uncultured	unknown	unknown	1	0	0	0	0	0	0	0	0	0	0	5	0	1	25	0	1	0	53	2	0	0	7	14	1	0	0	1	0	0	0	0
denovo386	Bacteria	Cyanobacteria	Chloroplast	uncultured	unknown	unknown	unknown	2	10	2	11	5	9	3	6	0	0	2	3	6	7	7	7	0	13	6	5	2	1	4	6	9	3	1	1	1	4	0	0
denovo388137	Bacteria	Proteobacteria	Alphaproteobacteria	SAR11	unknown	unknown	unknown	0	0	0	85	0	0	13	5	0	0	0	0	0	0	0	0	0	0	0	0	0	0	0	0	0	0	0	0	0	0	0	0
denovo48442	Bacteria	Proteobacteria	Alphaproteobacteria	SAR11	unknown	unknown	unknown	0	0	0	0	0	0	0	0	0	0	0	0	2	70	10	37	0	0	0	0	0	0	39	0	0	0	0	0	0	1	0	0
denovo729	Bacteria	Cyanobacteria	Chloroplast	uncultured	unknown	unknown	unknown	14	10	5	16	1	6	4	8	0	0	1	2	0	0	1	0	1	5	11	5	5	1	3	4	2	2	0	0	2	1	1	3
denovo74853	Bacteria	Cyanobacteria	SubsectionI	Prochlorococcus	uncultured	unknown	unknown	0	0	0	0	0	0	0	0	0	0	0	0	0	1	16	6	0	1	0	0	1	2	0	0	2	0	4	3	0	2	9	2
denovo85227	Bacteria	Bacteroidetes	Flavobacteria	Flavobacteriales	Flavobacteriaceae	NS2b	unknown	1	1	0	0	0	1	0	0	1	1	1	0	0	11	0	19	0	6	0	0	7	4	0	0	3	1	8	1	17	6	14	10
denovo142180	Bacteria	Proteobacteria	Gammaproteobacteria	JTB148	uncultured	unknown	unknown	0	0	0	1	0	2	0	1	0	1	0	0	0	0	0	0	1	5	0	0	18	33	0	1	5	0	9	0	32	0	0	18
denovo163179	Bacteria	Proteobacteria	Alphaproteobacteria	SAR11	unknown	unknown	unknown	0	0	0	0	0	0	0	0	0	0	0	0	0	0	0	0	0	0	0	0	87	1	0	23	0	1	0	0	0	0	0	0
denovo168891	Bacteria	Proteobacteria	Gammaproteobacteria	Oceanospirillales	Oleiphilaceae	Oleiphilus	uncultured	0	0	0	0	0	0	0	0	0	0	0	0	0	0	0	0	0	0	0	0	79	29	0	49	0	0	1	0	0	0	0	0
denovo214729	Bacteria	Proteobacteria	Alphaproteobacteria	SAR11	unknown	unknown	unknown	8	4	0	0	0	5	0	0	2	1	1	2	0	0	0	0	1	8	0	0	0	0	0	0	114	5	0	0	0	0	0	0
denovo325	Bacteria	Bacteroidetes	Flavobacteria	Flavobacteriales	Flavobacteriaceae	Formosa	unknown	7	6	1	1	1	5	2	3	11	6	8	3	4	4	5	3	2	16	3	2	0	3	2	1	17	4	5	1	1	2	2	1
denovo114923	Bacteria	Proteobacteria	Deltaproteobacteria	SAR324	unknown	unknown	unknown	2	15	0	0	0	3	2	2	2	0	1	2	0	0	0	0	0	3	0	0	2	4	0	0	2	0	2	13	15	31	28	12
denovo12269	Bacteria	Cyanobacteria	SubsectionI	Prochlorococcus	uncultured	unknown	unknown	3	5	0	0	0	0	0	0	4	0	0	1	4	2	11	6	0	8	4	14	2	4	3	4	11	4	2	3	4	8	8	4
denovo239404	Bacteria	Proteobacteria	Gammaproteobacteria	Oceanospirillales	SAR86	unknown	unknown	2	2	0	0	0	0	1	0	0	0	0	0	0	0	0	0	4	0	0	0	0	0	0	0	20	27	0	0	0	0	0	0
denovo282	Bacteria	Proteobacteria	Gammaproteobacteria	Vibrionales	Vibrionaceae	Vibrio	Vibrio	0	0	0	0	0	0	0	0	0	0	0	0	0	0	0	144	1	0	0	0	0	0	1	1	5	2	0	1	2	0	1	2
denovo323	Bacteria	Proteobacteria	Alphaproteobacteria	SAR11	unknown	unknown	unknown	0	0	1	0	5	0	0	0	4	0	0	0	0	0	0	0	0	1	17	8	12	8	8	15	0	0	5	12	5	10	14	16
denovo331059	Bacteria	Proteobacteria	Alphaproteobacteria	Rickettsiales	unknown	unknown	unknown	0	0	2	12	0	53	2	66	0	0	10	13	0	0	0	0	0	0	0	0	0	0	0	0	0	0	0	0	0	0	0	0
denovo404	Bacteria	Proteobacteria	Gammaproteobacteria	Alteromonadales	Alteromonadaceae	Marinobacter	Marinobacter	3	0	0	51	1	0	0	0	1	0	0	0	0	0	0	0	0	11	0	0	10	4	58	1	0	0	0	0	0	0	0	0
denovo62767	Bacteria	Proteobacteria	Alphaproteobacteria	SAR11	unknown	unknown	unknown	0	1	0	0	0	0	0	1	0	0	0	0	113	1	0	40	0	0	0	0	0	1	0	0	0	0	0	1	0	0	0	0
denovo772	Bacteria	Proteobacteria	Gammaproteobacteria	Oceanospirillales	unknown	unknown	unknown	0	8	3	17	9	4	5	1	9	3	7	2	3	0	7	2	5	2	8	3	2	7	2	1	2	13	1	2	0	0	4	1
denovo200776	Bacteria	Proteobacteria	Alphaproteobacteria	SAR11	unknown	unknown	unknown	1	3	0	0	0	1	0	0	1	0	0	1	0	0	0	0	0	11	0	0	0	0	0	0	28	0	0	0	0	0	0	0
denovo214408	Bacteria	Proteobacteria	Alphaproteobacteria	Rhodobacterales	Rhodobacteraceae	uncultured	uncultured	4	7	0	0	0	3	1	4	10	8	0	1	0	0	0	0	3	48	0	0	0	0	0	0	28	8	0	0	0	0	0	0
denovo248069	Bacteria	Cyanobacteria	Chloroplast	uncultured	unknown	unknown	unknown	12	16	4	6	4	37	3	10	6	3	2	5	0	0	0	0	9	0	0	0	0	0	0	0	12	13	0	0	0	0	0	0
denovo389230	Bacteria	Cyanobacteria	SubsectionI	Synechococcus	uncultured	unknown	unknown	0	0	0	66	0	0	0	0	0	0	0	0	0	0	0	0	0	0	0	0	0	0	0	0	0	0	0	0	0	0	0	0
denovo82647	Bacteria	Proteobacteria	Alphaproteobacteria	SAR11	unknown	unknown	unknown	1	3	0	4	0	4	6	4	0	2	2	3	0	8	4	5	0	2	0	0	4	6	0	1	5	1	5	5	6	7	9	13
denovo113914	Bacteria	Cyanobacteria	SubsectionI	Prochlorococcus	uncultured	unknown	unknown	0	0	0	0	0	0	0	0	0	0	0	0	0	0	0	0	1	0	0	0	0	1	0	0	0	0	0	119	4	2	31	0
denovo22272	Bacteria	Cyanobacteria	SubsectionI	Prochlorococcus	uncultured	unknown	unknown	7	12	2	20	6	4	3	2	2	2	0	1	1	0	0	0	8	3	3	4	4	5	4	6	4	5	3	4	3	0	0	2
denovo234768	Bacteria	Proteobacteria	Gammaproteobacteria	Oceanospirillales	unknown	unknown	unknown	0	1	0	0	0	0	0	0	1	0	1	0	0	0	0	0	0	0	0	0	0	0	0	0	6	14	0	0	0	0	0	0
denovo35094	Bacteria	Bacteroidetes	Sphingobacteria	Sphingobacteriales	Flammeovirgaceae	Marinoscillum	uncultured	0	0	0	1	0	0	0	0	1	0	1	4	15	17	27	25	0	2	0	17	3	4	13	8	0	0	0	0	2	0	4	0
denovo39378	Bacteria	Bacteroidetes	Flavobacteria	Flavobacteriales	Flavobacteriaceae	NS4	unknown	0	0	0	0	0	0	0	0	0	0	0	0	26	23	15	26	0	2	0	2	0	4	11	1	1	0	2	2	4	1	5	6
denovo85050	Bacteria	Bacteroidetes	Flavobacteria	Flavobacteriales	Cryomorphaceae	NS7	unknown	0	1	1	1	0	0	0	2	4	2	3	1	0	8	0	23	3	11	0	0	8	4	0	2	1	2	7	2	8	6	21	4
denovo88634	Bacteria	Proteobacteria	Alphaproteobacteria	SAR11	unknown	unknown	unknown	0	0	0	0	0	0	0	0	0	0	0	0	0	63	0	52	0	0	0	0	0	0	0	0	0	0	0	3	0	0	5	0
denovo95169	Bacteria	Bacteroidetes	Flavobacteria	Flavobacteriales	Flavobacteriaceae	NS5	unknown	0	0	0	0	0	0	0	0	2	0	0	0	0	0	0	2	3	4	0	0	6	6	0	0	5	3	5	5	19	10	25	41
denovo117360	Bacteria	Proteobacteria	Gammaproteobacteria	JTB148	uncultured	unknown	unknown	0	0	1	0	0	0	1	0	1	0	0	0	0	0	0	0	0	2	0	0	5	7	0	0	2	1	5	15	21	44	25	16
denovo132653	Bacteria	Proteobacteria	Alphaproteobacteria	Rhodobacterales	Rhodobacteraceae	Roseobacter	unknown	0	0	0	0	0	0	0	0	0	0	0	0	0	0	0	0	0	0	0	0	17	26	0	2	0	0	13	0	20	38	0	15
denovo36593	Bacteria	Actinobacteria	Actinobacteria	Acidimicrobidae	Acidimicrobiales	Acidimicrobineae	OCS155	0	0	0	0	0	1	0	0	0	0	0	10	1	3	26	1	1	0	0	57	0	0	23	30	0	0	0	1	0	1	0	1
denovo501	Bacteria	Proteobacteria	Gammaproteobacteria	Alteromonadales	Pseudoalteromonadaceae	Pseudoalteromonas	unknown	0	0	2	6	0	2	2	1	0	1	5	1	5	8	3	3	0	0	7	3	4	12	9	3	0	0	1	5	8	8	13	12
denovo6715	Bacteria	Proteobacteria	Alphaproteobacteria	SAR11	unknown	unknown	unknown	0	0	0	0	0	0	0	0	0	0	0	3	0	2	40	1	0	0	15	56	0	0	1	9	0	0	0	0	0	1	0	0
denovo96930	Bacteria	Proteobacteria	Alphaproteobacteria	SAR11	unknown	unknown	unknown	0	0	0	0	0	2	0	0	0	0	1	0	0	0	0	0	3	1	0	0	1	2	0	0	0	0	0	1	1	0	138	3
denovo171549	Bacteria	Proteobacteria	Alphaproteobacteria	SAR11	unknown	unknown	unknown	0	0	0	0	0	0	0	0	0	0	0	0	0	0	0	0	0	3	0	0	25	118	0	0	1	0	5	0	0	0	0	0
denovo189043	Bacteria	Proteobacteria	Alphaproteobacteria	SAR11	unknown	unknown	unknown	5	8	0	0	0	0	0	2	5	0	1	2	0	0	0	0	2	16	0	0	0	0	0	0	28	5	20	0	0	0	0	0
denovo216325	Bacteria	Cyanobacteria	SubsectionI	Prochlorococcus	uncultured	unknown	unknown	0	0	0	0	0	0	0	0	0	0	0	0	0	0	0	0	0	3	0	0	0	0	0	0	151	0	0	0	0	0	0	0
denovo283188	Bacteria	Chloroflexi	SAR202	unknown	unknown	unknown	unknown	12	33	0	0	0	0	0	2	17	19	0	1	0	0	0	0	62	7	0	0	0	0	0	0	0	0	0	0	0	0	0	0
denovo328496	Bacteria	Proteobacteria	Gammaproteobacteria	Oceanospirillales	SAR86	unknown	unknown	0	0	1	1	0	40	1	37	0	0	23	11	0	0	0	0	0	0	0	0	0	0	0	0	0	0	0	0	0	0	0	0
denovo341000	Bacteria	Proteobacteria	Alphaproteobacteria	SAR11	unknown	unknown	unknown	0	0	1	2	0	36	2	1	0	0	84	26	0	0	0	0	0	0	0	0	0	0	0	0	0	0	0	0	0	0	0	0
denovo34208	Bacteria	Proteobacteria	Alphaproteobacteria	Rhodobacterales	Rhodobacteraceae	unknown	unknown	0	0	0	0	0	0	0	0	0	0	0	0	0	14	0	0	0	0	0	12	0	0	13	117	0	0	0	0	0	0	0	0
denovo398397	Bacteria	Proteobacteria	Gammaproteobacteria	Oceanospirillales	SAR86	unknown	unknown	0	0	30	0	41	0	50	35	0	0	0	0	0	0	0	0	0	0	0	0	0	0	0	0	0	0	0	0	0	0	0	0
denovo46352	Bacteria	Proteobacteria	Alphaproteobacteria	Rhodobacterales	Rhodobacteraceae	unknown	unknown	0	0	0	0	0	0	0	0	0	0	0	0	2	25	1	3	0	0	0	0	0	0	100	0	0	0	0	1	0	0	2	0
denovo288876	Bacteria	Proteobacteria	Alphaproteobacteria	SAR11	unknown	unknown	unknown	0	23	0	0	1	0	0	1	3	12	0	1	0	0	0	0	111	3	0	0	0	0	0	0	0	0	0	0	0	0	0	0
denovo48988	Bacteria	Proteobacteria	Alphaproteobacteria	SAR11	unknown	unknown	unknown	0	9	1	5	1	4	3	2	2	1	2	3	7	6	5	15	3	3	0	0	4	3	1	1	4	10	6	4	6	8	4	5
denovo257309	Bacteria	Proteobacteria	Deltaproteobacteria	SAR324	unknown	unknown	unknown	2	18	0	0	0	0	0	0	7	1	0	0	0	0	0	0	3	1	0	0	0	0	0	0	0	113	0	0	0	0	0	0
denovo271756	Bacteria	Cyanobacteria	SubsectionI	Prochlorococcus	unknown	unknown	unknown	2	5	0	0	0	0	0	1	144	0	0	0	0	0	0	0	0	0	0	0	0	0	0	0	0	0	0	0	0	0	0	0
denovo431	Bacteria	Proteobacteria	Alphaproteobacteria	SAR11	unknown	unknown	unknown	8	5	8	13	7	3	6	9	2	0	0	4	5	2	0	2	2	2	12	7	3	2	4	2	1	1	2	0	0	2	7	6
denovo85990	Bacteria	Proteobacteria	Alphaproteobacteria	Rhodospirillales	Rhodospirillaceae	AEGEAN-169	unknown	0	0	0	0	0	0	0	2	0	0	0	0	0	48	0	46	0	0	0	0	0	2	0	0	2	0	0	1	3	3	2	5
denovo97672	Bacteria	Chloroflexi	SAR202	unknown	unknown	unknown	unknown	0	1	0	0	0	0	0	1	1	1	0	0	0	0	0	0	0	2	0	0	1	2	0	1	4	0	3	16	24	25	27	37
denovo98029	Bacteria	Proteobacteria	Alphaproteobacteria	Rhodobacterales	Rhodobacteraceae	unknown	unknown	0	0	0	0	0	0	0	0	0	0	0	0	0	0	0	0	0	0	0	0	0	0	0	0	0	0	0	9	1	4	133	5
denovo169716	Bacteria	Proteobacteria	Gammaproteobacteria	Oceanospirillales	SAR86	unknown	unknown	6	12	1	0	0	3	0	5	14	6	0	2	0	0	0	0	7	21	0	0	4	3	0	0	19	6	18	1	0	0	0	0
denovo284633	Bacteria	Cyanobacteria	SubsectionI	unknown	unknown	unknown	unknown	14	139	0	0	0	0	0	0	0	0	0	0	0	0	0	0	0	0	0	0	0	0	0	0	0	0	0	0	0	0	0	0
denovo314995	Bacteria	Proteobacteria	Gammaproteobacteria	Oceanospirillales	SAR86	unknown	unknown	0	0	0	3	1	50	0	5	9	20	2	7	0	0	0	0	0	0	0	0	0	0	0	0	0	0	0	0	0	0	0	0
denovo323665	Bacteria	Proteobacteria	Alphaproteobacteria	Rickettsiales	unknown	unknown	unknown	0	0	4	11	3	26	1	19	0	0	4	15	0	0	0	0	0	0	0	0	0	0	0	0	0	0	0	0	0	0	0	0
denovo324209	Bacteria	Proteobacteria	Alphaproteobacteria	Rhodobacterales	Rhodobacteraceae	uncultured	uncultured	0	0	5	24	1	25	9	17	0	0	13	12	0	0	0	0	0	0	0	0	0	0	0	0	0	0	0	0	0	0	0	0
denovo63104	Bacteria	Proteobacteria	Gammaproteobacteria	KI89A	unknown	unknown	unknown	0	0	2	5	0	1	1	4	5	2	4	2	16	0	0	8	2	11	0	0	4	6	0	0	8	2	5	4	6	5	3	6
denovo132840	Bacteria	Proteobacteria	Gammaproteobacteria	Alteromonadales	Pseudoalteromonadaceae	Pseudoalteromonas	unknown	0	0	0	0	0	0	0	0	0	0	0	0	0	0	0	0	0	0	0	0	0	0	0	0	0	0	0	0	1	126	0	25
denovo160843	Bacteria	Proteobacteria	Alphaproteobacteria	SAR11	unknown	unknown	unknown	0	0	0	0	0	1	0	0	0	0	0	0	0	0	0	0	0	1	0	0	24	51	0	2	0	1	0	0	0	0	0	0
denovo169264	Bacteria	Proteobacteria	Alphaproteobacteria	SAR11	unknown	unknown	unknown	0	0	0	0	0	0	0	1	0	0	1	0	0	0	0	0	0	0	0	0	60	60	0	11	0	0	12	2	0	0	0	0
denovo219294	Bacteria	Proteobacteria	Alphaproteobacteria	SAR11	unknown	unknown	unknown	9	22	1	0	1	1	2	3	12	2	1	1	0	0	0	0	3	34	0	0	0	0	0	0	11	22	0	0	0	0	0	0
denovo328769	Bacteria	Proteobacteria	Alphaproteobacteria	SAR11	unknown	unknown	unknown	0	0	0	0	0	77	0	46	0	0	7	5	0	0	0	0	0	0	0	0	0	0	0	0	0	0	0	0	0	0	0	0
denovo331	Bacteria	Proteobacteria	Gammaproteobacteria	JTB148	uncultured	unknown	unknown	2	3	1	6	4	7	4	3	8	7	6	2	3	1	3	4	8	8	2	4	3	3	1	0	7	4	3	2	0	2	3	5
denovo378753	Bacteria	Proteobacteria	Gammaproteobacteria	Alteromonadales	Pseudoalteromonadaceae	Pseudoalteromonas	uncultured	0	0	1	150	0	0	1	0	0	0	0	0	0	0	0	0	0	0	0	0	0	0	0	0	0	0	0	0	0	0	0	0
denovo118150	Bacteria	Proteobacteria	Alphaproteobacteria	Rhodospirillales	Rhodospirillaceae	AEGEAN-169	unknown	0	0	1	0	0	0	0	0	1	0	0	0	0	0	0	0	0	0	0	0	0	4	0	0	0	0	0	27	45	36	33	2
denovo136464	Bacteria	Proteobacteria	Alphaproteobacteria	SAR11	unknown	unknown	unknown	0	0	0	0	0	0	0	0	0	0	0	0	0	0	0	0	0	3	0	0	18	24	0	2	1	0	13	0	36	1	0	25
denovo165310	Archaea	Euryarchaeota	Thermoplasmata	Thermoplasmatales	Marine	unknown	unknown	9	16	1	2	0	5	3	2	12	3	0	6	0	0	0	0	4	19	0	0	7	4	0	2	19	10	8	1	0	0	0	0
denovo1750	Bacteria	Proteobacteria	Gammaproteobacteria	Oceanospirillales	SAR86	unknown	unknown	2	6	1	5	3	1	5	1	1	1	2	2	0	1	4	1	0	10	19	10	1	4	9	3	10	0	8	2	3	0	2	5
denovo179007	Bacteria	Cyanobacteria	SubsectionI	unknown	unknown	unknown	unknown	2	4	0	0	0	0	0	0	0	0	0	0	0	0	0	0	0	1	0	0	0	0	0	0	1	0	111	4	0	0	0	0
denovo189916	Bacteria	Proteobacteria	Gammaproteobacteria	Oceanospirillales	SAR86	unknown	unknown	2	6	1	0	0	1	0	0	4	0	0	0	0	0	0	0	1	36	0	0	0	0	0	0	37	1	5	0	0	0	0	0
denovo204926	Bacteria	Proteobacteria	Gammaproteobacteria	Oceanospirillales	SAR86	unknown	unknown	1	4	0	0	0	1	1	1	6	2	1	0	0	0	0	0	3	60	0	0	0	0	0	0	51	5	0	0	0	0	0	0
denovo233042	Bacteria	Proteobacteria	Gammaproteobacteria	Oceanospirillales	SAR86	unknown	unknown	0	2	0	1	0	0	0	0	0	0	0	0	0	0	0	0	0	14	0	0	0	0	0	0	12	11	0	0	0	0	0	0
denovo370631	Bacteria	Cyanobacteria	SubsectionI	Synechococcus	uncultured	unknown	unknown	0	0	35	108	2	0	2	2	0	0	0	0	0	0	0	0	0	0	0	0	0	0	0	0	0	0	0	0	0	0	0	0
denovo50869	Bacteria	Proteobacteria	Alphaproteobacteria	Rhodobacterales	Rhodobacteraceae	unknown	unknown	0	0	0	0	0	0	0	0	0	0	0	0	0	145	0	0	0	0	0	0	0	0	0	0	0	0	0	2	0	1	1	0
denovo52794	Bacteria	Bacteroidetes	Sphingobacteria	Sphingobacteriales	Flammeovirgaceae	Marinoscillum	uncultured	0	7	2	3	3	2	5	3	9	5	2	5	4	7	6	10	4	11	0	0	0	6	0	0	15	0	4	2	3	2	5	3
denovo75404	Bacteria	Proteobacteria	Alphaproteobacteria	SAR11	unknown	unknown	unknown	1	4	0	1	1	1	0	2	2	1	0	0	0	1	4	16	0	1	0	0	2	8	0	0	1	0	1	11	1	3	20	14
denovo121026	Bacteria	Proteobacteria	Alphaproteobacteria	Rhodobacterales	Rhodobacteraceae	unknown	unknown	0	0	0	0	0	0	0	0	0	0	0	0	0	0	0	0	0	0	0	0	2	0	0	0	0	0	0	27	6	45	66	4
denovo17537	Bacteria	Actinobacteria	Actinobacteria	Acidimicrobidae	Acidimicrobiales	Acidimicrobineae	OCS155	0	0	0	0	0	0	0	0	0	0	0	3	0	0	29	0	0	0	69	1	0	0	3	4	0	0	0	0	0	0	0	0
denovo235917	Bacteria	Bacteroidetes	Flavobacteria	Flavobacteriales	Flavobacteriaceae	NS4	unknown	1	4	1	3	1	2	1	0	3	0	0	0	0	0	0	0	2	1	0	0	0	0	0	0	15	16	0	0	0	0	0	0
denovo276198	Bacteria	Cyanobacteria	SubsectionI	Prochlorococcus	uncultured	unknown	unknown	74	1	0	0	0	1	0	0	71	2	0	0	0	0	0	0	1	0	0	0	0	0	0	0	0	0	0	0	0	0	0	0
denovo326303	Bacteria	Cyanobacteria	SubsectionI	Prochlorococcus	uncultured	unknown	unknown	0	0	0	1	0	1	0	3	0	0	0	1	0	0	0	0	0	0	0	0	0	0	0	0	0	0	0	0	0	0	0	0
denovo374	Bacteria	Planctomycetes	Planctomycetacia	Planctomycetales	Planctomycetaceae	Rhodopirellula	uncultured	0	2	3	6	0	7	1	3	10	2	2	1	3	4	5	6	4	6	6	3	5	1	4	2	10	2	4	4	4	3	5	5
denovo312	Bacteria	Proteobacteria	Gammaproteobacteria	Oceanospirillales	OM182	unknown	unknown	8	4	0	4	2	2	1	1	3	1	0	2	3	4	1	1	7	13	4	2	3	1	5	5	16	6	1	3	3	5	2	5
denovo32515	Bacteria	Cyanobacteria	SubsectionI	Synechococcus	uncultured	unknown	unknown	0	1	0	0	0	1	0	3	0	1	0	14	5	15	3	9	0	1	0	7	2	1	8	29	2	2	2	3	3	6	9	2
denovo377677	Bacteria	Cyanobacteria	SubsectionI	Synechococcus	uncultured	unknown	unknown	0	0	70	76	2	0	0	1	0	0	0	0	0	0	0	0	0	0	0	0	0	0	0	0	0	0	0	0	0	0	0	0
denovo427	Bacteria	Deferribacteres	Deferribacteres	Deferribacterales	SAR406	unknown	unknown	12	8	3	2	1	4	1	4	13	12	1	5	3	5	9	1	6	9	1	0	2	3	0	1	11	4	1	0	6	0	2	1
denovo53074	Bacteria	Actinobacteria	Actinobacteria	Acidimicrobidae	Acidimicrobiales	Acidimicrobineae	OCS155	1	2	0	0	0	1	0	0	4	1	0	0	18	5	0	19	0	7	0	0	5	3	0	0	4	2	4	9	6	5	13	20
denovo544	Bacteria	Proteobacteria	Deltaproteobacteria	Bdellovibrionales	Bdellovibrionaceae	OM27	unknown	9	7	3	1	1	4	0	9	8	3	2	6	6	0	5	2	4	9	5	5	3	2	2	0	8	12	3	0	2	1	2	3
denovo68563	Bacteria	Proteobacteria	Gammaproteobacteria	JTB148	uncultured	unknown	unknown	0	0	0	0	0	0	0	0	0	0	0	0	27	4	11	20	0	0	0	0	0	1	0	0	0	0	0	4	1	1	6	9
denovo982	Bacteria	Cyanobacteria	Chloroplast	unknown	unknown	unknown	unknown	2	4	4	13	2	11	1	7	3	5	2	2	1	0	1	0	4	3	10	4	7	2	4	6	4	1	1	0	2	2	3	8
denovo100269	Bacteria	Proteobacteria	Alphaproteobacteria	SAR11	unknown	unknown	unknown	0	0	0	0	0	0	0	0	1	0	0	0	0	0	0	0	0	0	0	0	1	0	0	0	0	0	0	1	1	1	111	31
denovo126735	Bacteria	Proteobacteria	Alphaproteobacteria	Rickettsiales	SAR116	unknown	unknown	1	4	0	1	0	0	0	0	4	0	1	1	0	0	0	0	1	14	0	0	8	14	0	5	16	3	7	0	5	19	0	11
denovo158594	Bacteria	Proteobacteria	Alphaproteobacteria	Rhodobacterales	Rhodobacteraceae	unknown	unknown	0	0	0	0	0	0	0	0	0	0	0	0	0	0	0	0	0	0	0	0	17	25	0	0	0	0	0	0	0	0	0	0
denovo185740	Bacteria	Proteobacteria	Gammaproteobacteria	Alteromonadales	Pseudoalteromonadaceae	Pseudoalteromonas	unknown	0	0	0	0	0	0	0	1	0	0	0	4	0	0	0	0	0	0	0	0	0	0	0	0	0	0	70	61	0	0	0	0
denovo38452	Bacteria	Bacteroidetes	Flavobacteria	Flavobacteriales	Flavobacteriaceae	unknown	unknown	0	0	0	0	0	0	0	0	2	0	0	0	4	10	36	12	0	0	0	33	1	1	37	0	1	0	0	0	1	1	1	1
denovo103537	Bacteria	Proteobacteria	Alphaproteobacteria	SAR11	unknown	unknown	unknown	0	0	0	0	0	0	0	0	0	0	0	0	0	0	0	0	0	0	0	0	0	0	0	0	0	0	0	26	0	1	8	111
denovo268728	Bacteria	Proteobacteria	Gammaproteobacteria	Oceanospirillales	SAR86	unknown	unknown	42	35	0	0	0	0	0	0	32	7	0	0	0	0	0	0	30	1	0	0	0	0	0	0	0	0	0	0	0	0	0	0
denovo339292	Bacteria	Proteobacteria	Alphaproteobacteria	Rickettsiales	unknown	unknown	unknown	0	0	16	19	2	14	7	8	0	0	23	27	0	0	0	0	0	0	0	0	0	0	0	0	0	0	0	0	0	0	0	0
denovo36201	Bacteria	Proteobacteria	Gammaproteobacteria	Oceanospirillales	Oleiphilaceae	Oleiphilus	uncultured	0	0	0	0	0	0	0	0	0	0	0	0	0	18	0	0	0	0	0	48	0	0	35	34	0	0	0	3	1	3	0	0
denovo50114	Bacteria	Proteobacteria	Gammaproteobacteria	Oceanospirillales	Oleiphilaceae	Oleiphilus	uncultured	0	0	0	0	0	0	0	0	0	0	1	0	0	107	0	0	0	0	0	0	4	2	0	0	0	0	0	5	1	7	4	4
denovo511	Unassigned	Unassigned	Unassigned	Unassigned	Unassigned	Unassigned	Unassigned	0	3	0	2	1	20	2	4	6	0	3	6	4	1	10	5	0	1	3	0	5	5	1	4	6	0	5	2	5	2	1	8
denovo54400	Unassigned	Unassigned	Unassigned	Unassigned	Unassigned	Unassigned	Unassigned	1	3	2	4	0	0	1	0	3	0	1	1	3	5	0	11	3	4	0	0	7	3	0	2	11	5	3	6	3	10	6	12
denovo120298	Bacteria	Proteobacteria	Alphaproteobacteria	Rhodobacterales	Rhodobacteraceae	unknown	unknown	0	0	0	0	0	0	0	0	0	0	0	0	0	0	0	0	0	0	0	0	0	0	0	0	0	0	0	115	0	5	25	0
denovo139706	Bacteria	Cyanobacteria	SubsectionI	Prochlorococcus	uncultured	unknown	unknown	3	5	3	4	1	2	3	1	3	2	3	2	0	0	0	0	2	6	0	0	5	4	0	1	9	5	1	0	4	0	0	55
denovo164790	Archaea	Euryarchaeota	Thermoplasmata	Thermoplasmatales	Marine	unknown	unknown	4	3	5	7	1	8	5	8	10	4	11	8	0	0	0	0	5	11	0	0	6	1	0	0	10	5	1	0	0	0	0	0
denovo425	Bacteria	Proteobacteria	Alphaproteobacteria	Rhodospirillales	Rhodospirillaceae	AEGEAN-169	unknown	0	6	3	3	0	3	2	0	0	0	2	0	1	7	0	0	0	0	17	5	8	11	5	3	2	2	4	5	3	10	6	4
denovo74951	Bacteria	Proteobacteria	Alphaproteobacteria	Rhodospirillales	Rhodospirillaceae	AEGEAN-169	unknown	4	4	1	1	0	2	7	5	8	2	3	2	0	2	1	4	6	6	0	0	5	5	0	2	7	7	3	4	4	1	7	6
denovo11513	Bacteria	Proteobacteria	Alphaproteobacteria	SAR11	unknown	unknown	unknown	0	0	0	0	0	0	0	0	0	0	0	1	0	0	26	0	0	0	22	43	0	0	0	3	0	0	0	0	0	0	0	0
denovo1478	Bacteria	Cyanobacteria	Chloroplast	uncultured	unknown	unknown	unknown	2	6	3	6	5	0	6	1	0	0	2	1	1	0	7	5	0	7	11	4	6	3	4	10	2	3	3	0	7	4	1	3
denovo193272	Bacteria	Cyanobacteria	SubsectionI	Prochlorococcus	unknown	unknown	unknown	0	3	0	1	0	0	1	1	1	0	0	0	0	0	0	0	0	13	0	0	0	0	0	0	12	1	0	0	0	0	0	0
denovo201716	Bacteria	Proteobacteria	Alphaproteobacteria	SAR11	unknown	unknown	unknown	3	6	2	3	0	1	0	1	4	3	0	4	0	0	0	0	3	20	0	0	0	0	0	0	38	6	0	0	0	0	0	0
denovo351842	Bacteria	Proteobacteria	Alphaproteobacteria	SAR11	unknown	unknown	unknown	0	0	0	1	0	0	0	0	0	0	7	51	0	0	0	0	0	0	0	0	0	0	0	0	0	0	0	0	0	0	0	0
denovo370612	Bacteria	Proteobacteria	Alphaproteobacteria	SAR11	unknown	unknown	unknown	0	0	14	122	0	0	2	1	0	0	0	0	0	0	0	0	0	0	0	0	0	0	0	0	0	0	0	0	0	0	0	0
denovo62226	Bacteria	Proteobacteria	Deltaproteobacteria	SAR324	unknown	unknown	unknown	0	2	1	0	1	1	1	3	3	1	1	0	71	2	5	13	0	3	0	0	0	2	0	0	1	2	1	0	1	2	2	2
denovo265140	Bacteria	Cyanobacteria	Chloroplast	uncultured	unknown	unknown	unknown	21	34	0	1	2	20	1	10	16	11	0	1	0	0	0	0	5	3	0	0	0	0	0	0	0	0	0	0	0	0	0	0
denovo292534	Bacteria	Proteobacteria	Deltaproteobacteria	SAR324	unknown	unknown	unknown	0	0	0	0	0	1	0	0	1	56	0	0	0	0	0	0	85	1	0	0	0	0	0	0	0	0	0	0	0	0	0	0
denovo294673	Bacteria	Proteobacteria	Alphaproteobacteria	Rhodospirillales	Rhodospirillaceae	AEGEAN-169	unknown	0	0	4	9	1	7	3	6	18	6	3	7	0	0	0	0	58	9	0	0	0	0	0	0	0	0	0	0	0	0	0	0
denovo31568	Unassigned	Unassigned	Unassigned	Unassigned	Unassigned	Unassigned	Unassigned	0	0	0	2	2	0	2	0	0	0	2	2	0	3	0	5	0	0	0	3	5	4	6	13	0	0	4	9	6	10	11	20
denovo375413	Bacteria	Actinobacteria	Actinobacteria	Acidimicrobidae	Acidimicrobiales	Acidimicrobineae	OCS155	0	0	28	74	0	0	5	5	0	0	0	0	0	0	0	0	0	0	0	0	0	0	0	0	0	0	0	0	0	0	0	0
denovo382260	Bacteria	Cyanobacteria	SubsectionI	Prochlorococcus	uncultured	unknown	unknown	0	0	0	68	0	0	9	0	0	0	0	0	0	0	0	0	0	0	0	0	0	0	0	0	0	0	0	0	0	0	0	0
denovo50071	Bacteria	Proteobacteria	Gammaproteobacteria	Alteromonadales	Alteromonadaceae	Alteromonas	unknown	0	0	0	0	0	0	0	0	0	0	1	0	0	120	0	0	0	0	0	0	1	0	0	1	0	0	0	6	0	1	1	3
denovo56090	Archaea	Euryarchaeota	Thermoplasmata	Thermoplasmatales	Marine	unknown	unknown	1	2	0	0	1	3	2	4	1	3	5	6	17	6	2	12	0	3	0	0	1	1	0	0	5	1	6	0	10	8	8	14
denovo88702	Bacteria	Deferribacteres	Deferribacteres	Deferribacterales	SAR406	unknown	unknown	0	1	0	0	0	0	1	0	1	1	0	0	0	4	0	2	2	26	0	0	5	5	0	2	26	9	10	3	7	3	9	8
denovo112993	Bacteria	Proteobacteria	Alphaproteobacteria	Rhodobacterales	Rhodobacteraceae	unknown	unknown	0	0	0	0	0	0	0	0	0	0	0	0	0	0	0	0	0	0	0	0	0	0	0	0	0	0	0	141	0	0	2	0
denovo206273	Bacteria	Proteobacteria	Alphaproteobacteria	Rhodobacterales	Rhodobacteraceae	Oceanicola	Oceanicola	1	1	1	22	4	9	1	10	1	1	57	1	0	0	0	0	1	9	0	0	0	0	0	0	1	1	0	0	0	0	0	0
denovo219755	Bacteria	Cyanobacteria	Chloroplast	uncultured	unknown	unknown	unknown	1	1	0	0	0	2	0	1	0	1	0	0	0	0	0	0	2	102	0	0	0	0	0	0	4	1	0	0	0	0	0	0
denovo234551	Bacteria	Proteobacteria	Alphaproteobacteria	Rickettsiales	SAR116	unknown	unknown	0	1	0	0	0	0	0	0	0	0	0	0	0	0	0	0	1	0	0	0	0	0	0	0	14	22	0	0	0	0	0	0
denovo303356	Bacteria	Proteobacteria	Gammaproteobacteria	Oceanospirillales	SAR86	unknown	unknown	0	0	0	1	0	9	0	0	59	60	2	0	0	0	0	0	0	0	0	0	0	0	0	0	0	0	0	0	0	0	0	0
denovo370270	Bacteria	Actinobacteria	Actinobacteria	Acidimicrobidae	Acidimicrobiales	Acidimicrobineae	OCS155	0	0	3	140	0	0	0	0	0	0	0	0	0	0	0	0	0	0	0	0	0	0	0	0	0	0	0	0	0	0	0	0
denovo385698	Bacteria	Proteobacteria	Alphaproteobacteria	Rickettsiales	S25-593	uncultured	unknown	0	0	16	41	9	0	35	23	0	0	0	0	0	0	0	0	0	0	0	0	0	0	0	0	0	0	0	0	0	0	0	0
denovo5265	Bacteria	Proteobacteria	Alphaproteobacteria	Rhodobacterales	Rhodobacteraceae	Shimia	unknown	0	0	0	0	0	0	0	0	0	0	0	0	0	2	0	0	0	0	61	42	0	0	5	7	0	0	0	0	0	0	0	0
denovo8794	Bacteria	Proteobacteria	Alphaproteobacteria	SAR11	unknown	unknown	unknown	0	6	0	1	4	2	2	1	3	1	0	4	6	5	11	1	3	3	9	10	4	4	11	15	0	0	2	0	7	4	2	3
denovo179460	Bacteria	Proteobacteria	Alphaproteobacteria	Rickettsiales	SAR116	unknown	unknown	0	0	0	0	0	0	0	0	0	0	0	0	0	0	0	0	0	7	0	0	0	0	0	0	14	0	68	4	0	0	0	0
denovo285565	Bacteria	Proteobacteria	Alphaproteobacteria	SAR11	unknown	unknown	unknown	30	55	2	0	2	4	0	2	2	6	1	2	0	0	0	0	31	0	0	0	0	0	0	0	0	0	0	0	0	0	0	0
denovo323353	Bacteria	Proteobacteria	Alphaproteobacteria	SAR11	unknown	unknown	unknown	0	0	0	0	0	47	1	22	0	0	23	10	0	0	0	0	0	0	0	0	0	0	0	0	0	0	0	0	0	0	0	0
denovo348543	Bacteria	Deferribacteres	Deferribacteres	Deferribacterales	SAR406	unknown	unknown	0	0	0	1	0	0	1	0	0	0	9	86	0	0	0	0	0	0	0	0	0	0	0	0	0	0	0	0	0	0	0	0
denovo55222	Bacteria	Deferribacteres	Deferribacteres	Deferribacterales	SAR406	unknown	unknown	4	8	0	1	0	0	4	3	11	6	6	3	7	6	0	2	3	12	0	0	4	3	0	1	10	4	3	4	6	2	2	7
denovo59984	Bacteria	Proteobacteria	Gammaproteobacteria	Alteromonadales	Pseudoalteromonadaceae	Pseudoalteromonas	unknown	0	0	0	0	0	0	0	0	0	0	0	0	55	33	1	35	0	0	0	0	0	0	0	0	0	0	0	0	0	0	0	0
denovo77784	Bacteria	Cyanobacteria	Chloroplast	uncultured	unknown	unknown	unknown	0	0	0	0	0	0	0	0	0	0	0	0	0	7	1	2	0	1	0	0	0	0	0	0	0	0	0	3	2	6	3	9
denovo97659	Bacteria	Deferribacteres	Deferribacteres	Deferribacterales	SAR406	unknown	unknown	0	1	0	0	0	0	0	0	0	0	0	0	0	0	0	0	0	0	0	0	1	6	0	0	0	0	1	15	11	14	42	46
denovo147744	Bacteria	Cyanobacteria	SubsectionI	Prochlorococcus	uncultured	unknown	unknown	1	4	0	1	0	0	0	0	0	1	0	1	0	0	0	0	0	1	0	0	19	48	0	11	3	1	3	0	5	0	0	8
denovo19909	Bacteria	Proteobacteria	Gammaproteobacteria	Alteromonadales	Alteromonadaceae	Alteromonas	unknown	0	0	0	0	0	0	0	0	0	0	0	4	0	8	0	0	0	0	32	8	0	0	41	44	0	0	1	2	0	0	0	0
denovo263814	Bacteria	Cyanobacteria	SubsectionI	Synechococcus	uncultured	unknown	unknown	5	130	0	2	0	0	0	0	1	1	0	0	0	0	0	0	1	1	0	0	0	0	0	0	0	0	0	0	0	0	0	0
denovo270316	Bacteria	Cyanobacteria	SubsectionI	Prochlorococcus	uncultured	unknown	unknown	3	17	0	0	0	0	0	0	119	1	0	0	0	0	0	0	0	0	0	0	0	0	0	0	0	0	0	0	0	0	0	0
denovo296690	Bacteria	Proteobacteria	Alphaproteobacteria	SAR11	unknown	unknown	unknown	0	0	1	4	1	19	2	14	29	13	7	6	0	0	0	0	27	8	0	0	0	0	0	0	0	0	0	0	0	0	0	0
denovo351049	Bacteria	Proteobacteria	Alphaproteobacteria	SAR11	unknown	unknown	unknown	0	0	9	40	1	0	7	3	0	0	13	24	0	0	0	0	0	0	0	0	0	0	0	0	0	0	0	0	0	0	0	0
denovo81565	Bacteria	Proteobacteria	Alphaproteobacteria	SAR11	unknown	unknown	unknown	0	0	0	1	0	0	0	0	0	2	1	0	0	1	5	7	0	0	0	0	8	12	0	1	1	0	10	9	6	11	14	7
denovo116723	Bacteria	Proteobacteria	Alphaproteobacteria	SAR11	unknown	unknown	unknown	0	0	0	0	1	0	0	0	0	0	0	0	0	0	0	0	0	0	0	0	12	12	0	3	1	0	5	4	22	26	12	22
denovo116728	Bacteria	Proteobacteria	Deltaproteobacteria	SAR324	unknown	unknown	unknown	0	0	0	0	0	0	0	0	0	0	0	0	0	0	0	0	0	0	0	0	1	0	0	1	0	0	0	21	21	38	57	0
denovo142824	Bacteria	Proteobacteria	Alphaproteobacteria	SAR11	unknown	unknown	unknown	1	2	1	4	0	5	2	3	4	1	2	2	0	0	0	0	3	8	0	0	1	5	0	0	5	3	3	0	35	0	0	35
denovo317189	Bacteria	Proteobacteria	Alphaproteobacteria	Rhodobacterales	Rhodobacteraceae	uncultured	uncultured	0	0	3	4	2	59	1	5	0	0	7	3	0	0	0	0	0	0	0	0	0	0	0	0	0	0	0	0	0	0	0	0
denovo352361	Bacteria	Proteobacteria	Alphaproteobacteria	SAR11	unknown	unknown	unknown	0	0	0	2	1	0	0	0	0	0	0	111	0	0	0	0	0	0	0	0	0	0	0	0	0	0	0	0	0	0	0	0
denovo73880	Bacteria	Deferribacteres	Deferribacteres	Deferribacterales	SAR406	unknown	unknown	8	9	0	0	1	2	0	1	7	1	0	1	0	1	1	2	4	15	0	0	1	5	0	2	15	6	6	2	12	2	7	6
denovo113625	Bacteria	Proteobacteria	Gammaproteobacteria	Oceanospirillales	Oleiphilaceae	Oleiphilus	uncultured	0	0	0	0	0	0	0	0	0	0	0	0	0	0	0	0	0	0	0	0	0	0	0	0	0	0	0	129	0	4	5	1
denovo116439	Bacteria	Proteobacteria	Gammaproteobacteria	Oceanospirillales	SAR86	unknown	unknown	0	0	0	0	0	0	0	0	0	0	0	0	0	0	0	0	0	0	0	0	13	27	0	5	1	0	5	3	23	19	21	10
denovo119714	Bacteria	Proteobacteria	Gammaproteobacteria	Oceanospirillales	Oleiphilaceae	Oleiphilus	uncultured	0	0	0	0	0	0	0	0	0	0	0	0	0	0	0	0	0	0	0	0	1	0	0	0	0	0	0	119	2	10	7	0
denovo136321	Bacteria	Proteobacteria	Alphaproteobacteria	SAR11	unknown	unknown	unknown	2	2	0	1	1	4	1	0	4	2	1	1	0	0	0	0	4	11	0	0	9	19	0	0	12	4	8	0	10	1	0	9
denovo170087	Bacteria	Actinobacteria	Actinobacteria	Acidimicrobidae	Acidimicrobiales	Acidimicrobineae	OCS155	0	0	0	0	0	0	0	0	0	0	0	0	0	0	0	0	0	2	0	0	41	69	0	8	3	2	3	0	0	0	0	0
denovo204032	Bacteria	Proteobacteria	Alphaproteobacteria	Rickettsiales	SAR116	unknown	unknown	0	0	0	0	0	1	1	0	0	0	0	0	0	0	0	0	1	19	0	0	0	0	0	0	73	0	0	0	0	0	0	0
denovo350641	Bacteria	Proteobacteria	Alphaproteobacteria	SAR11	unknown	unknown	unknown	0	0	0	1	0	0	0	0	0	0	3	56	0	0	0	0	0	0	0	0	0	0	0	0	0	0	0	0	0	0	0	0
denovo376964	Bacteria	Cyanobacteria	SubsectionI	Prochlorococcus	uncultured	unknown	unknown	0	0	121	16	1	0	1	0	0	0	0	0	0	0	0	0	0	0	0	0	0	0	0	0	0	0	0	0	0	0	0	0
denovo41317	Bacteria	Proteobacteria	Deltaproteobacteria	SAR324	unknown	unknown	unknown	0	0	0	0	0	0	0	0	0	0	0	0	1	13	14	12	0	0	0	30	0	1	61	0	0	0	0	0	1	0	2	1
denovo62765	Bacteria	Proteobacteria	Alphaproteobacteria	Rhodospirillales	Rhodospirillaceae	AEGEAN-169	unknown	0	0	0	0	0	0	0	0	1	0	0	0	98	2	0	29	0	0	0	0	0	1	0	0	1	0	0	0	0	0	0	2
denovo109500	Bacteria	Proteobacteria	Alphaproteobacteria	Rhodobacterales	Rhodobacteraceae	unknown	unknown	0	0	0	0	0	0	0	0	0	0	0	0	0	0	0	0	0	0	0	0	0	0	0	0	0	0	0	137	0	0	1	0
denovo118761	Bacteria	Proteobacteria	Gammaproteobacteria	Alteromonadales	Alteromonadaceae	OM60(NOR5)	unknown	2	0	0	0	0	0	0	0	0	0	0	0	0	0	0	0	1	7	0	0	3	10	0	1	4	1	7	6	29	29	9	13
denovo14878	Bacteria	Proteobacteria	Alphaproteobacteria	Rhodobacterales	Rhodobacteraceae	unknown	unknown	0	0	0	0	0	0	0	0	0	0	0	1	0	1	0	1	0	0	61	1	0	1	7	22	0	0	0	0	0	0	0	0
denovo157656	Bacteria	Proteobacteria	Alphaproteobacteria	SAR11	unknown	unknown	unknown	0	0	0	0	0	1	0	1	0	0	0	0	0	0	0	0	0	0	0	0	11	29	0	0	0	0	0	0	0	0	0	0
denovo171351	Bacteria	Cyanobacteria	SubsectionI	Prochlorococcus	uncultured	unknown	unknown	0	0	0	0	0	0	0	0	0	0	0	0	0	0	0	0	1	3	0	0	16	46	0	0	4	0	24	6	0	0	0	0
denovo202080	Unassigned	Unassigned	Unassigned	Unassigned	Unassigned	Unassigned	Unassigned	3	10	3	12	6	4	6	5	5	8	2	3	0	0	0	0	8	11	0	0	0	0	0	0	15	3	0	0	0	0	0	0
denovo324324	Bacteria	Proteobacteria	Alphaproteobacteria	SAR11	unknown	unknown	unknown	0	0	1	0	0	14	2	11	0	0	3	0	0	0	0	0	0	0	0	0	0	0	0	0	0	0	0	0	0	0	0	0
denovo339	Bacteria	Proteobacteria	Gammaproteobacteria	Legionellales	Coxiellaceae	Coxiella	uncultured	1	2	4	5	4	9	5	3	1	0	5	6	4	3	3	8	0	3	7	1	4	2	3	5	6	0	1	3	3	0	0	2
denovo90385	Bacteria	Proteobacteria	Gammaproteobacteria	Thiotrichales	Thiotrichaceae	Thiothrix	uncultured	3	8	0	1	1	1	2	0	4	9	1	3	0	0	0	6	4	4	0	0	4	4	0	3	7	5	2	3	1	7	19	4
denovo158658	Bacteria	Proteobacteria	Gammaproteobacteria	Alteromonadales	Alteromonadaceae	uncultured	unknown	0	0	3	7	0	1	0	4	0	0	19	2	0	0	0	0	0	0	0	0	11	9	0	5	0	0	12	10	0	0	0	0
denovo213651	Bacteria	Cyanobacteria	SubsectionI	Prochlorococcus	uncultured	unknown	unknown	1	9	0	0	0	0	0	0	3	1	0	0	0	0	0	0	0	41	0	0	0	0	0	0	25	21	0	0	0	0	0	0
denovo396028	Bacteria	Proteobacteria	Deltaproteobacteria	SAR324	unknown	unknown	unknown	0	0	7	13	7	0	88	22	0	0	0	0	0	0	0	0	0	0	0	0	0	0	0	0	0	0	0	0	0	0	0	0
denovo4999	Bacteria	Proteobacteria	Alphaproteobacteria	SAR11	unknown	unknown	unknown	0	0	0	0	0	0	0	0	0	0	0	1	0	0	25	1	1	0	89	11	0	0	1	2	1	0	0	1	0	0	1	1
denovo149810	Bacteria	Proteobacteria	Gammaproteobacteria	Oceanospirillales	OM182	unknown	unknown	3	5	1	16	2	5	7	5	5	1	4	2	0	0	0	0	1	12	0	0	7	12	0	0	5	0	6	1	2	0	0	0
denovo177490	Bacteria	Proteobacteria	Alphaproteobacteria	SAR11	unknown	unknown	unknown	0	0	1	0	0	0	0	0	0	0	0	0	0	0	0	0	1	0	0	0	45	0	0	0	0	0	72	1	0	0	0	0
denovo197762	Bacteria	Proteobacteria	Alphaproteobacteria	SAR11	unknown	unknown	unknown	3	9	2	1	0	13	2	2	1	5	2	2	0	0	0	0	5	9	0	0	0	0	0	0	7	5	0	0	0	0	0	0
denovo247248	Bacteria	Proteobacteria	Alphaproteobacteria	SAR11	unknown	unknown	unknown	1	2	0	0	0	1	0	0	0	0	1	1	0	0	0	0	1	0	0	0	0	0	0	0	33	54	0	0	0	0	0	0
denovo248968	Archaea	Euryarchaeota	Thermoplasmata	Thermoplasmatales	Marine	unknown	unknown	3	27	0	1	0	2	0	0	8	2	0	0	0	0	0	0	2	0	0	0	0	0	0	0	32	56	0	0	0	0	0	0
denovo280788	Bacteria	Bacteroidetes	Flavobacteria	Flavobacteriales	NS9	unknown	unknown	9	12	1	7	0	3	5	2	19	17	3	8	0	0	0	0	19	4	0	0	0	0	0	0	0	0	0	0	0	0	0	0
denovo283913	Bacteria	Proteobacteria	Alphaproteobacteria	Rickettsiales	SAR116	unknown	unknown	21	46	0	0	1	1	0	0	7	3	0	0	0	0	0	0	52	2	0	0	0	0	0	0	0	0	0	0	0	0	0	0
denovo318803	Bacteria	Proteobacteria	Alphaproteobacteria	Rhodobacterales	Rhodobacteraceae	uncultured	uncultured	0	0	0	0	0	33	1	36	0	0	5	11	0	0	0	0	0	0	0	0	0	0	0	0	0	0	0	0	0	0	0	0
denovo323553	Bacteria	Proteobacteria	Gammaproteobacteria	Alteromonadales	Alteromonadaceae	SAR92	unknown	0	0	1	0	2	51	2	19	0	0	7	2	0	0	0	0	0	0	0	0	0	0	0	0	0	0	0	0	0	0	0	0
denovo373933	Bacteria	Cyanobacteria	SubsectionI	Prochlorococcus	uncultured	unknown	unknown	0	0	4	131	0	0	0	0	0	0	0	0	0	0	0	0	0	0	0	0	0	0	0	0	0	0	0	0	0	0	0	0
denovo44131	Bacteria	Bacteroidetes	Flavobacteria	Flavobacteriales	Flavobacteriaceae	NS2b	unknown	2	0	1	1	0	1	3	5	1	2	2	3	10	17	9	9	0	2	0	0	6	3	8	0	0	2	2	2	5	5	6	7
denovo55806	Bacteria	Proteobacteria	Alphaproteobacteria	Rhodobacterales	Rhodobacteraceae	uncultured	uncultured	0	1	1	0	0	0	0	0	1	0	0	0	27	22	6	26	1	2	0	0	0	2	0	0	2	0	0	0	1	1	1	0
denovo59280	Bacteria	Cyanobacteria	SubsectionI	Prochlorococcus	unknown	unknown	unknown	3	3	2	5	0	1	1	4	2	1	1	3	14	5	1	11	2	8	0	0	4	9	0	1	5	4	0	5	2	1	6	1
denovo62840	Bacteria	Cyanobacteria	SubsectionI	Synechococcus	uncultured	unknown	unknown	0	0	0	0	0	0	0	0	1	0	0	0	93	0	0	38	0	1	0	0	0	0	0	0	2	0	0	0	0	0	0	0
denovo75861	Bacteria	Cyanobacteria	SubsectionI	Prochlorococcus	uncultured	unknown	unknown	1	0	0	1	2	5	0	0	0	0	0	0	0	2	6	8	3	1	0	0	1	2	0	0	1	2	0	9	9	20	11	22
denovo76055	Archaea	Euryarchaeota	Thermoplasmata	Thermoplasmatales	Marine	unknown	unknown	0	0	0	0	0	0	0	0	0	0	0	0	0	1	22	24	0	0	0	0	0	0	0	0	0	0	0	0	1	0	0	0
denovo83767	Bacteria	Proteobacteria	Gammaproteobacteria	Oceanospirillales	SAR86	unknown	unknown	2	1	0	0	0	0	0	0	6	0	0	0	0	2	1	7	1	13	0	0	7	8	0	0	8	8	12	3	10	5	2	6
denovo10337	Bacteria	Deferribacteres	Deferribacteres	Deferribacterales	SAR406	unknown	unknown	1	1	0	0	0	0	1	1	5	3	2	4	3	10	12	8	4	14	6	3	1	3	6	8	8	2	3	1	3	1	2	4
denovo106249	Bacteria	Proteobacteria	Alphaproteobacteria	SAR11	unknown	unknown	unknown	0	0	0	0	0	0	0	0	0	0	0	0	0	0	0	0	0	0	0	0	0	0	0	1	0	0	0	28	0	2	35	68
denovo12815	Bacteria	Proteobacteria	Gammaproteobacteria	Oceanospirillales	SAR86	unknown	unknown	0	1	0	0	0	0	0	0	0	0	0	9	1	0	18	4	0	0	24	6	0	3	12	13	0	0	0	0	0	1	0	1
denovo2510	Bacteria	Proteobacteria	Gammaproteobacteria	Alteromonadales	Pseudoalteromonadaceae	Pseudoalteromonas	unknown	0	0	0	0	0	0	0	0	0	0	4	4	1	0	4	8	0	0	13	2	0	8	7	3	0	0	4	5	10	23	1	19
denovo303709	Bacteria	Proteobacteria	Alphaproteobacteria	SAR11	unknown	unknown	unknown	0	0	1	0	1	1	0	0	120	10	0	0	0	0	0	0	0	0	0	0	0	0	0	0	0	0	0	0	0	0	0	0
denovo312735	Bacteria	Proteobacteria	Alphaproteobacteria	Rhodospirillales	Rhodospirillaceae	AEGEAN-169	unknown	0	0	0	3	0	28	0	17	0	37	0	1	0	0	0	0	0	0	0	0	0	0	0	0	0	0	0	0	0	0	0	0
denovo362585	Bacteria	Proteobacteria	Alphaproteobacteria	Rhodospirillales	Rhodospirillaceae	AEGEAN-169	unknown	0	0	5	14	0	0	2	1	0	0	26	0	0	0	0	0	0	0	0	0	0	0	0	0	0	0	0	0	0	0	0	0
denovo403161	Bacteria	Proteobacteria	Alphaproteobacteria	SAR11	unknown	unknown	unknown	0	0	3	0	1	0	25	106	0	0	0	0	0	0	0	0	0	0	0	0	0	0	0	0	0	0	0	0	0	0	0	0
denovo473	Bacteria	Proteobacteria	Deltaproteobacteria	Myxococcales	Cystobacterineae	uncultured	uncultured	1	1	1	1	1	2	3	4	0	1	3	0	6	1	4	4	4	5	5	3	1	6	3	1	3	0	7	2	11	5	4	11
denovo48204	Bacteria	Proteobacteria	Alphaproteobacteria	Rhodospirillales	Rhodospirillaceae	AEGEAN-169	unknown	1	4	1	2	1	2	1	5	2	4	1	2	16	28	2	10	4	2	0	0	0	4	10	0	7	0	3	1	2	1	3	3
denovo63362	Bacteria	Proteobacteria	Alphaproteobacteria	Rickettsiales	SAR116	unknown	unknown	0	1	0	0	0	0	1	0	0	0	0	0	28	4	7	28	0	0	0	0	0	2	0	0	3	0	0	6	5	2	9	8
denovo92729	Bacteria	Proteobacteria	Alphaproteobacteria	Rhodobacterales	Rhodobacteraceae	unknown	unknown	0	0	0	0	0	0	0	0	0	0	0	0	0	0	0	0	0	0	0	0	0	0	0	0	0	0	0	4	1	3	12	4
denovo245487	Bacteria	Proteobacteria	Deltaproteobacteria	SAR324	unknown	unknown	unknown	1	1	0	0	0	0	0	0	0	0	0	0	0	0	0	0	0	0	0	0	0	0	0	0	38	57	0	0	0	0	0	0
denovo300242	Bacteria	Proteobacteria	Alphaproteobacteria	Rhodospirillales	Rhodospirillaceae	AEGEAN-169	unknown	0	0	0	0	0	8	0	1	53	18	1	1	0	0	0	0	45	0	0	0	0	0	0	0	0	0	0	0	0	0	0	0
denovo308018	Bacteria	Cyanobacteria	SubsectionI	Prochlorococcus	uncultured	unknown	unknown	0	0	0	0	0	1	0	0	126	7	0	0	0	0	0	0	0	0	0	0	0	0	0	0	0	0	0	0	0	0	0	0
denovo391770	Bacteria	Proteobacteria	Alphaproteobacteria	Rhodospirillales	Rhodospirillaceae	AEGEAN-169	unknown	0	0	0	78	1	0	53	2	0	0	0	0	0	0	0	0	0	0	0	0	0	0	0	0	0	0	0	0	0	0	0	0
denovo4709	Bacteria	Proteobacteria	Alphaproteobacteria	SAR11	unknown	unknown	unknown	0	0	0	0	0	0	0	0	0	0	0	1	0	0	33	2	0	0	54	25	0	1	1	0	1	0	0	0	0	0	0	0
denovo47712	Bacteria	Cyanobacteria	Chloroplast	uncultured	unknown	unknown	unknown	0	0	1	0	0	9	0	1	2	0	0	0	18	37	1	19	0	2	0	0	4	2	9	0	2	0	0	1	1	0	2	1
denovo62870	Bacteria	Proteobacteria	Alphaproteobacteria	Rickettsiales	SAR116	unknown	unknown	3	2	1	0	0	2	0	1	2	0	0	1	19	1	1	13	0	11	0	0	7	4	0	1	5	1	8	3	3	3	5	8
denovo12188	Bacteria	Proteobacteria	Alphaproteobacteria	Rickettsiales	S25-593	uncultured	unknown	0	0	0	0	0	0	0	0	0	0	0	8	0	0	18	0	0	1	19	16	0	0	25	22	3	0	0	0	3	0	1	0
denovo15432	Bacteria	Proteobacteria	Alphaproteobacteria	SAR11	unknown	unknown	unknown	0	2	0	0	1	0	0	1	0	0	0	7	3	11	9	10	0	0	27	8	2	1	10	6	0	0	2	0	0	1	1	1
denovo310	Bacteria	Cyanobacteria	Chloroplast	uncultured	unknown	unknown	unknown	3	2	0	3	4	10	5	3	2	1	2	0	7	11	1	2	2	4	1	4	1	2	5	6	6	1	1	4	0	4	7	5
denovo314882	Bacteria	Actinobacteria	Actinobacteria	Acidimicrobidae	Acidimicrobiales	Acidimicrobineae	OCS155	0	0	0	0	0	5	0	1	13	104	0	1	0	0	0	0	0	0	0	0	0	0	0	0	0	0	0	0	0	0	0	0
denovo344318	Bacteria	Actinobacteria	Actinobacteria	Acidimicrobidae	Acidimicrobiales	Acidimicrobineae	OCS155	0	0	0	1	0	0	0	0	0	0	81	50	0	0	0	0	0	0	0	0	0	0	0	0	0	0	0	0	0	0	0	0
denovo396904	Bacteria	Cyanobacteria	Chloroplast	uncultured	unknown	unknown	unknown	0	0	2	0	2	0	112	17	0	0	0	0	0	0	0	0	0	0	0	0	0	0	0	0	0	0	0	0	0	0	0	0
denovo398744	Bacteria	Proteobacteria	Alphaproteobacteria	SAR11	unknown	unknown	unknown	0	0	5	0	3	0	114	11	0	0	0	0	0	0	0	0	0	0	0	0	0	0	0	0	0	0	0	0	0	0	0	0
denovo50483	Bacteria	Deferribacteres	Deferribacteres	Deferribacterales	SAR406	unknown	unknown	5	6	0	2	0	4	1	3	7	4	0	2	6	6	2	6	8	13	0	0	1	4	0	1	11	5	2	0	5	0	5	3
denovo88084	Bacteria	Proteobacteria	Gammaproteobacteria	Oceanospirillales	SAR86	unknown	unknown	0	0	0	0	0	0	0	0	0	0	0	0	0	12	0	22	0	0	0	0	3	1	0	0	0	0	0	9	0	2	30	25
denovo13022	Bacteria	Proteobacteria	Alphaproteobacteria	Rickettsiales	SAR116	unknown	unknown	1	0	0	3	0	0	1	1	0	0	0	6	15	2	20	6	1	1	8	7	0	3	21	9	2	0	0	1	0	0	0	4
denovo149840	Bacteria	Proteobacteria	Gammaproteobacteria	Alteromonadales	Pseudoalteromonadaceae	Pseudoalteromonas	unknown	0	0	0	0	0	0	0	0	0	0	0	0	0	0	0	0	0	0	0	0	3	66	0	1	0	0	0	0	57	0	0	0
denovo154840	Bacteria	Proteobacteria	Gammaproteobacteria	Alteromonadales	Pseudoalteromonadaceae	Pseudoalteromonas	unknown	0	0	0	0	0	0	0	0	0	0	0	0	0	0	0	0	0	0	0	0	0	131	0	0	0	0	0	0	0	0	0	0
denovo17088	Bacteria	Bacteroidetes	Flavobacteria	Flavobacteriales	Flavobacteriaceae	unknown	unknown	0	0	0	0	0	0	0	0	0	0	0	5	7	11	21	14	0	1	15	15	0	0	14	15	1	0	0	0	0	0	0	0
denovo1725	Bacteria	Proteobacteria	Alphaproteobacteria	SAR11	unknown	unknown	unknown	2	2	1	12	4	0	3	5	1	0	3	3	0	1	5	0	0	3	11	2	8	5	1	6	6	0	3	3	0	3	1	5
denovo214081	Bacteria	Proteobacteria	Alphaproteobacteria	Rhodobacterales	Rhodobacteraceae	uncultured	uncultured	5	7	0	1	0	2	0	2	8	2	0	1	0	0	0	0	2	44	0	0	0	0	0	0	28	9	0	0	0	0	0	0
denovo239087	Bacteria	Cyanobacteria	SubsectionI	Prochlorococcus	uncultured	unknown	unknown	2	3	0	0	0	0	0	0	3	0	0	0	0	0	0	0	3	0	0	0	0	0	0	0	0	0	0	0	0	0	0	0
denovo26554	Bacteria	Proteobacteria	Alphaproteobacteria	Rickettsiales	S25-593	uncultured	unknown	0	0	0	0	0	0	0	0	0	0	0	5	10	22	25	9	0	0	0	20	0	0	21	18	0	0	0	0	0	0	0	1
denovo269212	Bacteria	Proteobacteria	Deltaproteobacteria	SAR324	unknown	unknown	unknown	10	30	0	0	0	0	0	0	92	0	0	0	0	0	0	0	0	0	0	0	0	0	0	0	0	0	0	0	0	0	0	0
denovo350102	Archaea	Euryarchaeota	Thermoplasmata	Thermoplasmatales	Marine	unknown	unknown	0	0	1	16	0	0	18	0	0	0	9	32	0	0	0	0	0	0	0	0	0	0	0	0	0	0	0	0	0	0	0	0
denovo50721	Bacteria	Cyanobacteria	SubsectionI	Synechococcus	uncultured	unknown	unknown	0	0	0	0	0	0	0	0	0	0	0	0	1	73	1	46	0	0	0	0	1	1	0	0	0	0	1	1	0	0	0	1
denovo55196	Bacteria	Proteobacteria	Alphaproteobacteria	Rhodospirillales	Rhodospirillaceae	AEGEAN-169	unknown	0	0	0	0	0	0	0	0	1	0	1	0	15	19	2	15	0	0	0	0	8	11	0	0	1	1	3	3	7	12	12	4
denovo61745	Bacteria	Proteobacteria	Gammaproteobacteria	Oceanospirillales	SAR86	unknown	unknown	0	0	0	0	0	0	0	0	0	0	0	0	84	3	1	24	0	1	0	0	0	0	0	0	0	0	0	2	0	0	2	0
denovo62821	Bacteria	Cyanobacteria	Chloroplast	uncultured	unknown	unknown	unknown	0	0	0	0	0	1	0	0	0	0	0	0	108	4	0	18	0	0	0	0	0	1	0	0	0	0	0	0	0	0	0	0
denovo76067	Bacteria	Proteobacteria	Alphaproteobacteria	SAR11	unknown	unknown	unknown	3	6	0	0	0	3	0	0	1	1	0	1	0	6	0	1	5	1	0	0	5	7	0	3	4	0	2	12	2	7	7	15
denovo129092	Bacteria	Cyanobacteria	SubsectionI	Prochlorococcus	uncultured	unknown	unknown	0	0	0	0	0	0	0	0	0	0	0	0	0	0	0	0	0	0	0	0	1	0	0	0	0	0	1	0	35	93	0	1
denovo152899	Bacteria	Chloroflexi	SAR202	unknown	unknown	unknown	unknown	1	3	0	0	0	0	0	0	3	0	0	1	0	0	0	0	1	7	0	0	12	18	0	9	14	1	15	1	0	0	0	0
denovo161707	Bacteria	Bacteroidetes	Flavobacteria	Flavobacteriales	Flavobacteriaceae	NS4	unknown	6	11	0	2	0	4	0	0	12	9	1	0	0	0	0	0	3	22	0	0	5	3	0	0	18	7	4	0	0	0	0	0
denovo262035	Bacteria	Proteobacteria	Alphaproteobacteria	Rhodospirillales	Rhodospirillaceae	AEGEAN-169	unknown	12	73	0	0	0	0	0	1	38	0	0	0	0	0	0	0	0	0	0	0	0	0	0	0	0	7	0	0	0	0	0	0
denovo375509	Bacteria	Proteobacteria	Alphaproteobacteria	Rhodobacterales	Rhodobacteraceae	uncultured	uncultured	0	0	11	46	0	0	49	11	0	0	0	0	0	0	0	0	0	0	0	0	0	0	0	0	0	0	0	0	0	0	0	0
denovo378165	Bacteria	Cyanobacteria	SubsectionI	Prochlorococcus	uncultured	unknown	unknown	0	0	50	59	0	0	8	1	0	0	0	0	0	0	0	0	0	0	0	0	0	0	0	0	0	0	0	0	0	0	0	0
denovo37983	Bacteria	Proteobacteria	Alphaproteobacteria	Rhodobacterales	Rhodobacteraceae	unknown	unknown	0	0	0	0	0	0	0	0	0	0	0	0	0	28	0	1	0	0	0	36	0	0	41	0	0	0	1	1	0	0	10	8
denovo385543	Bacteria	Actinobacteria	Actinobacteria	Acidimicrobidae	Acidimicrobiales	Acidimicrobineae	OCS155	0	0	1	58	1	0	24	3	0	0	0	0	0	0	0	0	0	0	0	0	0	0	0	0	0	0	0	0	0	0	0	0
denovo673	Bacteria	Proteobacteria	Gammaproteobacteria	Oceanospirillales	unknown	unknown	unknown	2	5	2	4	1	2	0	2	6	0	0	1	1	0	15	1	4	15	10	5	1	5	8	2	5	3	2	1	2	0	2	3
denovo806	Bacteria	Proteobacteria	Alphaproteobacteria	Rickettsiales	SAR116	unknown	unknown	2	0	2	6	1	4	2	2	5	2	0	1	8	4	12	4	4	4	9	8	1	1	6	7	7	0	0	0	3	2	1	3
denovo8918	Bacteria	Proteobacteria	Alphaproteobacteria	SAR11	unknown	unknown	unknown	0	1	0	0	0	0	0	1	0	0	0	6	3	6	20	1	0	0	14	19	0	0	19	14	1	0	0	1	0	0	0	0
denovo124503	Bacteria	Proteobacteria	Alphaproteobacteria	SAR11	unknown	unknown	unknown	0	0	0	0	0	0	0	0	0	0	0	0	0	0	0	0	0	0	0	0	0	0	0	0	0	0	0	0	53	74	0	1
denovo127343	Bacteria	Proteobacteria	Gammaproteobacteria	Oceanospirillales	unknown	unknown	unknown	0	0	0	0	0	0	0	0	0	0	0	0	0	0	0	0	0	2	0	0	8	21	0	3	6	0	0	0	31	33	0	13
denovo163272	Bacteria	Cyanobacteria	SubsectionI	Prochlorococcus	unknown	unknown	unknown	0	0	0	0	0	0	0	0	0	0	0	0	0	0	0	0	0	0	0	0	41	0	0	0	0	0	0	0	0	0	0	0
denovo2614	Bacteria	Proteobacteria	Alphaproteobacteria	SAR11	unknown	unknown	unknown	8	9	1	0	0	0	0	0	6	0	10	4	2	1	16	18	0	1	27	1	0	2	0	3	0	1	0	1	5	5	0	2
denovo27227	Bacteria	Cyanobacteria	Chloroplast	uncultured	unknown	unknown	unknown	0	0	0	0	0	0	0	0	0	0	0	9	7	20	9	5	0	0	0	10	0	0	42	20	0	0	1	0	0	0	2	0
denovo332	Unassigned	Unassigned	Unassigned	Unassigned	Unassigned	Unassigned	Unassigned	5	7	2	10	7	2	2	3	5	2	0	2	1	1	3	2	9	3	8	2	3	4	5	2	4	9	4	2	2	0	2	3
denovo332666	Bacteria	Actinobacteria	Actinobacteria	Acidimicrobidae	Acidimicrobiales	Acidimicrobineae	OCS155	0	0	0	0	0	18	0	96	0	0	9	6	0	0	0	0	0	0	0	0	0	0	0	0	0	0	0	0	0	0	0	0
denovo336249	Bacteria	Proteobacteria	Alphaproteobacteria	SAR11	unknown	unknown	unknown	0	0	0	0	0	124	1	0	0	0	4	1	0	0	0	0	0	0	0	0	0	0	0	0	0	0	0	0	0	0	0	0
denovo34126	Bacteria	Proteobacteria	Alphaproteobacteria	SAR11	unknown	unknown	unknown	0	0	0	0	0	0	0	0	0	0	0	29	1	1	9	0	0	0	0	4	0	1	10	74	0	0	0	0	0	0	0	1
denovo342208	Bacteria	Cyanobacteria	SubsectionI	Prochlorococcus	uncultured	unknown	unknown	0	0	4	8	1	0	3	0	0	0	90	11	0	0	0	0	0	0	0	0	0	0	0	0	0	0	0	0	0	0	0	0
denovo848	Bacteria	Proteobacteria	Alphaproteobacteria	Rhodospirillales	Rhodospirillaceae	AEGEAN-169	unknown	6	4	1	3	2	9	2	2	3	4	4	6	8	5	9	4	1	0	3	7	3	0	0	4	0	2	0	2	2	1	1	4
denovo101931	Bacteria	Proteobacteria	Alphaproteobacteria	SAR11	unknown	unknown	unknown	0	0	0	0	0	0	0	0	1	0	0	0	0	0	0	0	0	0	0	0	6	7	0	1	0	3	9	13	17	15	14	31
denovo1463	Bacteria	Deferribacteres	Deferribacteres	Deferribacterales	SAR406	unknown	unknown	4	1	0	0	0	1	2	1	3	0	3	3	2	2	16	7	1	2	6	6	1	6	17	3	8	1	2	0	5	0	4	2
denovo164027	Bacteria	Proteobacteria	Alphaproteobacteria	Rickettsiales	unknown	unknown	unknown	1	8	2	14	2	9	8	8	2	1	5	4	0	0	0	0	3	6	0	0	8	2	0	1	12	4	1	1	0	0	0	0
denovo21475	Bacteria	Proteobacteria	Gammaproteobacteria	Oceanospirillales	SAR86	unknown	unknown	0	0	0	1	0	0	0	0	0	0	0	7	1	1	13	0	0	0	43	4	0	0	17	40	0	0	0	0	0	0	0	1
denovo22143	Bacteria	Proteobacteria	Alphaproteobacteria	SAR11	unknown	unknown	unknown	1	2	0	0	0	0	0	0	3	0	0	13	10	15	10	11	0	3	9	6	1	5	10	12	0	0	1	2	0	2	5	2
denovo3136	Bacteria	Proteobacteria	Alphaproteobacteria	Rhodobacterales	Rhodobacteraceae	Roseobacter	unknown	0	0	0	0	0	0	0	0	0	0	0	0	0	0	1	0	0	0	81	32	0	1	0	8	0	0	0	0	0	1	1	0
denovo35254	Bacteria	Proteobacteria	Alphaproteobacteria	SAR11	unknown	unknown	unknown	0	0	0	1	0	0	0	0	0	0	0	17	1	7	8	4	0	0	0	32	1	0	4	38	0	1	0	1	0	0	2	2
denovo360954	Bacteria	Proteobacteria	Alphaproteobacteria	SAR11	unknown	unknown	unknown	0	0	4	12	0	0	0	0	0	0	64	0	0	0	0	0	0	0	0	0	0	0	0	0	0	0	0	0	0	0	0	0
denovo111422	Bacteria	Proteobacteria	Alphaproteobacteria	SAR11	unknown	unknown	unknown	0	0	0	0	0	0	0	0	0	0	0	0	0	0	0	0	0	1	0	0	0	1	0	0	0	0	0	101	1	0	23	0
denovo121387	Bacteria	Proteobacteria	Alphaproteobacteria	SAR11	unknown	unknown	unknown	0	5	0	0	0	0	1	2	3	1	0	0	0	0	0	0	3	7	0	0	8	9	0	3	5	2	12	0	7	14	4	8
denovo167735	Bacteria	Actinobacteria	Actinobacteria	Acidimicrobidae	Acidimicrobiales	Acidimicrobineae	OCS155	0	1	0	0	0	0	0	0	0	0	0	0	0	0	0	0	1	0	0	0	26	20	0	11	12	0	40	3	0	0	0	0
denovo173077	Bacteria	Proteobacteria	Alphaproteobacteria	SAR11	unknown	unknown	unknown	0	1	0	0	0	0	0	0	1	0	0	0	0	0	0	0	1	3	0	0	13	12	0	0	1	0	43	4	0	0	0	0
denovo235693	Bacteria	Cyanobacteria	SubsectionI	Prochlorococcus	unknown	unknown	unknown	0	0	0	0	0	0	0	0	0	0	0	0	0	0	0	0	0	0	0	0	0	0	0	0	0	2	0	0	0	0	0	0
denovo280568	Bacteria	Cyanobacteria	SubsectionI	Prochlorococcus	uncultured	unknown	unknown	62	44	0	0	0	1	0	0	3	4	0	0	0	0	0	0	13	1	0	0	0	0	0	0	0	0	0	0	0	0	0	0
denovo339468	Bacteria	Cyanobacteria	SubsectionI	Prochlorococcus	uncultured	unknown	unknown	0	0	0	0	0	126	0	0	0	0	2	0	0	0	0	0	0	0	0	0	0	0	0	0	0	0	0	0	0	0	0	0
denovo372709	Bacteria	Proteobacteria	Gammaproteobacteria	Alteromonadales	Pseudoalteromonadaceae	Pseudoalteromonas	Pseudoalteromonas	0	0	0	116	0	0	3	2	0	0	0	0	0	0	0	0	0	0	0	0	0	0	0	0	0	0	0	0	0	0	0	0
denovo74261	Bacteria	Proteobacteria	Alphaproteobacteria	Rhodobacterales	Rhodobacteraceae	unknown	unknown	0	0	0	0	0	1	0	0	0	0	0	0	0	0	0	0	0	0	0	0	0	0	0	1	0	0	0	0	1	1	2	0
denovo856	Bacteria	Deferribacteres	Deferribacteres	Deferribacterales	SAR406	unknown	unknown	0	2	3	2	0	2	0	3	5	1	3	4	6	3	9	2	1	14	5	2	1	6	2	5	7	7	0	0	4	3	3	11
denovo8970	Bacteria	Cyanobacteria	SubsectionI	Prochlorococcus	uncultured	unknown	unknown	0	0	0	1	0	0	0	0	0	0	0	0	0	0	21	0	0	0	5	83	1	0	0	0	0	0	0	0	0	0	0	0
denovo139610	Bacteria	Proteobacteria	Alphaproteobacteria	SAR11	unknown	unknown	unknown	0	2	0	2	0	0	0	0	0	0	0	0	0	0	0	0	0	1	0	0	9	24	0	5	1	0	4	0	19	0	0	45
denovo139657	Archaea	Euryarchaeota	Thermoplasmata	Thermoplasmatales	Marine	unknown	unknown	0	0	0	0	0	0	0	0	0	0	0	0	0	0	0	0	0	0	0	0	1	14	0	0	0	0	2	0	54	0	0	54
denovo187108	Bacteria	Proteobacteria	Alphaproteobacteria	SAR11	unknown	unknown	unknown	5	11	1	1	1	10	1	5	11	4	5	4	0	0	0	0	4	12	0	0	0	0	0	0	6	4	8	6	0	0	0	0
denovo189751	Bacteria	Cyanobacteria	SubsectionI	Synechococcus	uncultured	unknown	unknown	0	1	0	1	0	0	0	0	0	0	0	0	0	0	0	0	0	2	0	0	0	0	0	0	6	0	74	0	0	0	0	0
denovo193569	Bacteria	Proteobacteria	Gammaproteobacteria	JTB148	uncultured	unknown	unknown	6	7	0	1	0	4	0	4	12	2	0	0	0	0	0	0	3	32	0	0	0	0	0	0	19	6	0	0	0	0	0	0
denovo222484	Bacteria	Proteobacteria	Gammaproteobacteria	Oceanospirillales	SAR86	unknown	unknown	0	0	0	0	0	0	0	0	0	0	0	0	0	0	0	0	0	126	0	0	0	0	0	0	0	0	0	0	0	0	0	0
denovo222599	Bacteria	Cyanobacteria	Chloroplast	uncultured	unknown	unknown	unknown	9	8	0	0	0	10	0	1	1	0	0	0	0	0	0	0	3	34	0	0	0	0	0	0	3	7	0	0	0	0	0	0
denovo227723	Bacteria	Proteobacteria	Alphaproteobacteria	SAR11	unknown	unknown	unknown	1	3	0	2	0	0	0	1	1	2	0	0	0	0	0	0	0	26	0	0	0	0	0	0	20	27	0	0	0	0	0	0
denovo232364	Bacteria	Proteobacteria	Deltaproteobacteria	SAR324	unknown	unknown	unknown	7	17	0	0	0	1	0	1	10	1	3	0	0	0	0	0	2	3	0	0	0	0	0	0	16	30	0	0	0	0	0	0
denovo237057	Bacteria	Cyanobacteria	SubsectionI	Prochlorococcus	uncultured	unknown	unknown	13	14	2	2	0	6	0	3	10	6	0	1	0	0	0	0	15	3	0	0	0	0	0	0	5	13	0	0	0	0	0	0
denovo238678	Bacteria	Cyanobacteria	SubsectionI	Prochlorococcus	uncultured	unknown	unknown	0	1	0	1	0	0	0	0	1	0	0	0	0	0	0	0	0	0	0	0	0	0	0	0	0	1	0	0	0	0	0	0
denovo25653	Unassigned	Unassigned	Unassigned	Unassigned	Unassigned	Unassigned	Unassigned	2	4	1	6	1	1	0	1	4	3	1	2	7	8	6	4	2	7	0	2	1	3	7	7	2	2	3	5	2	4	2	6
denovo33532	Bacteria	Proteobacteria	Alphaproteobacteria	Rhodospirillales	Rhodospirillaceae	AEGEAN-169	unknown	0	0	0	0	0	0	0	0	0	0	0	15	0	2	16	5	0	0	0	25	0	1	24	35	0	1	0	0	0	0	0	0
denovo346449	Bacteria	Cyanobacteria	SubsectionI	Synechococcus	uncultured	unknown	unknown	0	0	0	0	0	0	0	0	0	0	100	25	0	0	0	0	0	0	0	0	0	0	0	0	0	0	0	0	0	0	0	0
denovo409	Bacteria	Proteobacteria	Deltaproteobacteria	SAR324	unknown	unknown	unknown	0	0	0	0	0	0	0	0	0	0	0	0	0	0	0	0	0	0	0	5	2	1	3	9	0	0	6	15	4	19	23	20
denovo415002	Bacteria	Proteobacteria	Alphaproteobacteria	Rickettsiales	SAR116	unknown	unknown	0	0	21	0	95	0	11	0	0	0	0	0	0	0	0	0	0	0	0	0	0	0	0	0	0	0	0	0	0	0	0	0
denovo64469	Bacteria	Proteobacteria	Alphaproteobacteria	Rickettsiales	SAR116	unknown	unknown	0	0	1	1	0	1	1	0	0	0	0	0	15	3	0	10	0	10	0	0	7	6	0	2	7	2	4	2	5	8	6	7
denovo6913	Bacteria	Proteobacteria	Alphaproteobacteria	Rhodobacterales	Rhodobacteraceae	unknown	unknown	0	0	0	0	0	0	0	0	0	0	0	0	0	2	0	0	0	0	22	87	0	0	0	2	0	0	1	0	0	0	0	0
denovo75536	Bacteria	Proteobacteria	Alphaproteobacteria	Rhodospirillales	Rhodospirillaceae	AEGEAN-169	unknown	2	7	2	2	2	2	0	2	3	3	1	5	0	3	4	5	2	3	0	0	1	2	0	0	6	3	3	2	4	0	6	2
denovo101158	Bacteria	Proteobacteria	Gammaproteobacteria	Oceanospirillales	Oleiphilaceae	Oleiphilus	uncultured	0	0	0	0	0	0	0	0	0	0	0	0	0	0	0	0	0	0	0	0	0	0	0	0	0	0	0	10	1	3	49	63
denovo1041	Unassigned	Unassigned	Unassigned	Unassigned	Unassigned	Unassigned	Unassigned	3	12	6	7	5	0	5	6	1	1	0	1	0	1	1	4	1	3	2	2	2	2	1	1	2	6	6	4	6	5	7	6
denovo119026	Bacteria	Cyanobacteria	SubsectionI	Prochlorococcus	unknown	unknown	unknown	6	9	1	8	2	9	6	4	1	3	5	5	0	0	0	0	3	4	0	0	2	3	0	0	2	4	3	0	7	3	1	5
denovo144024	Bacteria	Proteobacteria	Alphaproteobacteria	SAR11	unknown	unknown	unknown	0	0	0	0	0	0	0	0	0	0	0	0	0	0	0	0	0	0	0	0	2	2	0	0	0	0	0	0	102	0	0	15
denovo270455	Bacteria	Proteobacteria	Alphaproteobacteria	SAR11	unknown	unknown	unknown	8	17	0	1	0	2	1	1	96	0	0	0	0	0	0	0	0	0	0	0	0	0	0	0	0	0	0	0	0	0	0	0
denovo285258	Bacteria	Bacteroidetes	Flavobacteria	Flavobacteriales	Flavobacteriaceae	NS5	unknown	2	6	0	4	0	23	0	11	23	15	2	0	0	0	0	0	19	1	0	0	0	0	0	0	0	0	0	0	0	0	0	0
denovo330511	Bacteria	Cyanobacteria	Chloroplast	uncultured	unknown	unknown	unknown	0	0	5	25	11	13	11	21	0	0	6	8	0	0	0	0	0	0	0	0	0	0	0	0	0	0	0	0	0	0	0	0
denovo362589	Bacteria	Bacteroidetes	Flavobacteria	Flavobacteriales	Flavobacteriaceae	NS2b	unknown	0	0	15	38	2	0	22	14	0	0	17	0	0	0	0	0	0	0	0	0	0	0	0	0	0	0	0	0	0	0	0	0
denovo382382	Bacteria	Cyanobacteria	SubsectionI	Synechococcus	uncultured	unknown	unknown	0	0	0	29	0	0	0	0	0	0	0	0	0	0	0	0	0	0	0	0	0	0	0	0	0	0	0	0	0	0	0	0
denovo102898	Bacteria	Proteobacteria	Alphaproteobacteria	Rhodobacterales	Rhodobacteraceae	unknown	unknown	0	0	0	0	0	0	0	0	0	0	0	0	0	0	0	0	0	0	0	0	0	0	0	0	0	0	0	1	0	0	8	116
denovo116839	Bacteria	Proteobacteria	Gammaproteobacteria	Alteromonadales	Pseudoalteromonadaceae	Pseudoalteromonas	unknown	0	0	0	0	0	0	2	1	0	0	2	0	0	0	0	0	0	0	0	0	3	6	0	0	0	0	3	5	6	9	60	13
denovo164863	Bacteria	Proteobacteria	Gammaproteobacteria	Oceanospirillales	unknown	unknown	unknown	0	0	0	0	0	0	0	0	0	0	0	0	0	0	0	0	0	3	0	0	57	19	0	15	0	0	26	0	0	0	0	0
denovo261014	Bacteria	Proteobacteria	Alphaproteobacteria	Rhodospirillales	Rhodospirillaceae	AEGEAN-169	unknown	6	68	0	0	0	0	0	0	21	0	0	0	0	0	0	0	0	1	0	0	0	0	0	0	0	29	0	0	0	0	0	0
denovo291498	Bacteria	Cyanobacteria	SubsectionI	Synechococcus	uncultured	unknown	unknown	0	0	0	0	0	1	0	0	0	10	0	0	0	0	0	0	114	0	0	0	0	0	0	0	0	0	0	0	0	0	0	0
denovo313	Bacteria	Proteobacteria	Alphaproteobacteria	SAR11	unknown	unknown	unknown	0	2	0	0	0	18	1	2	1	0	9	10	9	8	13	3	0	0	0	0	0	1	2	0	1	2	0	0	2	1	0	0
denovo361367	Bacteria	Proteobacteria	Alphaproteobacteria	SAR11	unknown	unknown	unknown	0	0	3	2	2	0	3	1	0	0	63	0	0	0	0	0	0	0	0	0	0	0	0	0	0	0	0	0	0	0	0	0
denovo39235	Bacteria	Proteobacteria	Alphaproteobacteria	Rhodobacterales	Rhodobacteraceae	unknown	unknown	0	0	0	0	0	0	0	0	0	0	0	0	0	1	0	0	0	0	0	60	0	2	59	0	0	0	0	0	0	0	0	0
denovo401	Bacteria	Proteobacteria	Gammaproteobacteria	Legionellales	Coxiellaceae	Coxiella	uncultured	1	2	4	4	0	6	8	0	11	3	1	3	2	4	1	1	3	10	1	1	0	5	4	3	7	4	0	0	2	1	3	3
denovo74223	Bacteria	Cyanobacteria	SubsectionI	Prochlorococcus	uncultured	unknown	unknown	0	0	0	0	0	0	0	0	0	0	0	0	0	0	5	14	0	0	0	0	0	0	0	0	0	0	0	0	0	0	0	0
denovo761	Bacteria	Actinobacteria	Actinobacteria	Acidimicrobidae	Acidimicrobiales	unknown	unknown	6	15	2	13	12	0	3	0	6	8	0	0	0	0	0	0	12	6	0	0	0	0	0	0	10	16	0	0	0	0	0	0
denovo83462	Bacteria	Proteobacteria	Alphaproteobacteria	SAR11	unknown	unknown	unknown	0	0	0	0	0	1	0	0	0	0	0	0	0	8	1	22	0	4	0	0	1	1	0	1	1	0	1	11	3	3	15	11
denovo99849	Bacteria	Proteobacteria	Gammaproteobacteria	Oceanospirillales	SAR86	unknown	unknown	3	2	1	2	1	1	3	3	2	3	1	4	0	0	0	0	2	3	0	0	6	12	0	2	5	3	5	9	4	11	13	13
denovo123188	Bacteria	Cyanobacteria	SubsectionI	Prochlorococcus	uncultured	unknown	unknown	0	0	0	0	0	0	0	0	0	0	0	0	0	0	0	0	0	0	0	0	0	1	0	0	0	0	0	0	12	111	0	0
denovo152669	Bacteria	Cyanobacteria	SubsectionI	Prochlorococcus	uncultured	unknown	unknown	0	0	0	0	0	0	0	0	0	0	0	0	0	0	0	0	0	0	0	0	0	124	0	0	0	0	0	0	0	0	0	0
denovo156964	Bacteria	Proteobacteria	Alphaproteobacteria	SAR11	unknown	unknown	unknown	5	3	0	0	0	0	0	0	6	6	0	0	0	0	0	0	6	8	0	0	7	4	0	4	24	7	4	0	0	0	0	0
denovo220146	Bacteria	Proteobacteria	Alphaproteobacteria	Rickettsiales	S25-593	uncultured	unknown	7	7	1	10	4	4	5	4	8	9	3	6	0	0	0	0	8	13	0	0	0	0	0	0	6	6	0	0	0	0	0	0
denovo220539	Bacteria	Bacteroidetes	Flavobacteria	Flavobacteriales	Flavobacteriaceae	NS4	unknown	1	3	2	0	0	1	0	0	0	0	0	2	0	0	0	0	2	83	0	0	0	0	0	0	4	1	0	0	0	0	0	0
denovo242451	Bacteria	Cyanobacteria	SubsectionI	Synechococcus	uncultured	unknown	unknown	0	0	0	0	0	1	0	0	1	0	0	0	0	0	0	0	0	0	0	0	0	0	0	0	1	0	0	0	0	0	0	0
denovo259424	Bacteria	Proteobacteria	Alphaproteobacteria	SAR11	unknown	unknown	unknown	16	18	0	0	0	10	1	8	28	11	0	5	0	0	0	0	7	2	0	0	0	0	0	0	0	5	0	0	0	0	0	0
denovo270991	Bacteria	Proteobacteria	Alphaproteobacteria	Rhodospirillales	Rhodospirillaceae	Defluviicoccus	uncultured	19	11	6	7	0	2	3	8	25	9	3	3	0	0	0	0	14	1	0	0	0	0	0	0	0	0	0	0	0	0	0	0
denovo282830	Bacteria	Deferribacteres	Deferribacteres	Deferribacterales	SAR406	unknown	unknown	11	43	0	1	0	0	0	3	14	13	2	1	0	0	0	0	33	2	0	0	0	0	0	0	0	0	0	0	0	0	0	0
denovo326681	Bacteria	Proteobacteria	Alphaproteobacteria	SAR11	unknown	unknown	unknown	0	0	3	21	0	17	6	19	0	0	14	13	0	0	0	0	0	0	0	0	0	0	0	0	0	0	0	0	0	0	0	0
denovo344097	Bacteria	Proteobacteria	Deltaproteobacteria	SAR324	unknown	unknown	unknown	0	0	0	0	0	0	0	0	0	0	29	62	0	0	0	0	0	0	0	0	0	0	0	0	0	0	0	0	0	0	0	0
denovo356239	Bacteria	Proteobacteria	Alphaproteobacteria	Rickettsiales	unknown	unknown	unknown	0	0	4	17	0	0	4	0	0	0	8	0	0	0	0	0	0	0	0	0	0	0	0	0	0	0	0	0	0	0	0	0
denovo363136	Bacteria	Proteobacteria	Alphaproteobacteria	SAR11	unknown	unknown	unknown	0	0	2	40	2	0	2	0	0	0	16	0	0	0	0	0	0	0	0	0	0	0	0	0	0	0	0	0	0	0	0	0
denovo410325	Bacteria	Cyanobacteria	SubsectionI	unknown	unknown	unknown	unknown	0	0	8	0	116	0	0	0	0	0	0	0	0	0	0	0	0	0	0	0	0	0	0	0	0	0	0	0	0	0	0	0
denovo43222	Bacteria	Proteobacteria	Alphaproteobacteria	Rhodospirillales	Rhodospirillaceae	AEGEAN-169	unknown	0	0	0	0	0	0	0	0	0	0	0	0	0	33	13	16	0	0	0	6	0	0	56	0	0	0	0	0	0	0	0	0
denovo50032	Bacteria	Proteobacteria	Alphaproteobacteria	SAR11	unknown	unknown	unknown	1	4	0	1	0	0	4	4	2	1	0	3	17	17	5	18	1	1	0	0	1	2	0	0	0	2	1	0	1	3	3	0
denovo58174	Bacteria	Proteobacteria	Alphaproteobacteria	SAR11	unknown	unknown	unknown	0	0	0	0	0	0	0	0	0	0	0	0	67	20	0	27	0	0	0	0	0	1	0	0	0	0	0	0	0	0	1	1
denovo78680	Bacteria	Proteobacteria	Gammaproteobacteria	Alteromonadales	Alteromonadaceae	SAR92	unknown	0	1	0	0	0	0	0	0	3	1	0	1	0	2	2	7	2	15	0	0	11	8	0	2	11	1	9	3	9	6	4	6
denovo165907	Bacteria	Proteobacteria	Gammaproteobacteria	Oceanospirillales	SAR86	unknown	unknown	0	0	0	1	0	0	0	1	0	0	0	1	0	0	0	0	0	5	0	0	48	17	0	17	2	0	20	0	0	0	0	0
denovo16994	Bacteria	Bacteroidetes	Flavobacteria	Flavobacteriales	Flavobacteriaceae	NS2b	unknown	4	3	0	0	0	0	0	0	4	3	0	5	8	5	9	5	1	3	14	2	1	2	6	12	3	2	3	0	2	0	3	4
denovo210736	Bacteria	Proteobacteria	Alphaproteobacteria	SAR11	unknown	unknown	unknown	2	2	0	0	0	1	1	0	4	0	0	3	0	0	0	0	2	36	0	0	0	0	0	0	33	1	0	0	0	0	0	0
denovo236518	Bacteria	Proteobacteria	Alphaproteobacteria	SAR11	unknown	unknown	unknown	2	2	0	0	0	0	0	0	0	0	0	0	0	0	0	0	2	0	0	0	0	0	0	0	5	10	0	0	0	0	0	0
denovo257246	Bacteria	Proteobacteria	Alphaproteobacteria	Rhodospirillales	Rhodospirillaceae	AEGEAN-169	unknown	6	8	1	0	0	1	0	1	9	1	0	0	0	0	0	0	1	0	0	0	0	0	0	0	0	78	0	0	0	0	0	0
denovo310645	Bacteria	Proteobacteria	Alphaproteobacteria	OCS116	unknown	unknown	unknown	0	0	9	23	4	17	1	12	0	6	10	5	0	0	0	0	0	0	0	0	0	0	0	0	0	0	0	0	0	0	0	0
denovo31417	Bacteria	Proteobacteria	Gammaproteobacteria	Oceanospirillales	Oleiphilaceae	Oleiphilus	uncultured	0	0	0	0	0	0	0	0	0	0	0	1	0	0	0	0	0	0	0	2	0	0	3	117	0	0	0	0	0	0	0	0
denovo330869	Bacteria	Cyanobacteria	SubsectionI	unknown	unknown	unknown	unknown	0	0	0	0	0	38	0	83	0	0	1	1	0	0	0	0	0	0	0	0	0	0	0	0	0	0	0	0	0	0	0	0
denovo66821	Bacteria	Deferribacteres	Deferribacteres	Deferribacterales	SAR406	unknown	unknown	0	0	0	0	0	0	0	0	1	0	0	0	66	3	7	28	0	0	0	0	0	1	0	0	0	0	0	0	0	0	0	2
denovo69450	Bacteria	Cyanobacteria	SubsectionI	Prochlorococcus	unknown	unknown	unknown	0	0	0	0	0	0	0	0	0	0	0	0	46	5	3	25	0	0	0	0	0	1	0	0	0	0	0	1	0	0	4	1
denovo93360	Bacteria	Proteobacteria	Alphaproteobacteria	SAR11	unknown	unknown	unknown	4	11	3	7	0	5	2	4	3	3	2	2	0	0	0	0	4	7	0	0	2	3	0	2	6	6	3	2	0	3	7	4
denovo144853	Bacteria	Proteobacteria	Gammaproteobacteria	Alteromonadales	Pseudoalteromonadaceae	Pseudoalteromonas	Pseudoalteromonas	0	0	0	0	0	0	0	0	0	0	0	0	0	0	0	0	0	0	0	0	3	12	0	1	0	0	0	0	82	0	0	22
denovo154963	Unassigned	Unassigned	Unassigned	Unassigned	Unassigned	Unassigned	Unassigned	1	13	4	6	1	3	2	2	6	4	2	3	0	0	0	0	5	8	0	0	4	8	0	0	12	7	9	1	0	0	0	0
denovo19776	Bacteria	Proteobacteria	Alphaproteobacteria	SAR11	unknown	unknown	unknown	1	1	0	0	0	0	0	0	1	0	2	3	0	1	24	1	0	1	67	0	0	0	1	6	2	0	2	0	1	0	2	1
denovo202426	Bacteria	Proteobacteria	Gammaproteobacteria	Oceanospirillales	unknown	unknown	unknown	0	1	0	0	0	0	0	2	0	0	0	0	0	0	0	0	0	31	0	0	0	0	0	0	48	1	0	0	0	0	0	0
denovo212318	Bacteria	Proteobacteria	Alphaproteobacteria	SAR11	unknown	unknown	unknown	6	11	1	7	1	4	3	0	6	3	0	2	0	0	0	0	4	28	0	0	0	0	0	0	22	4	0	0	0	0	0	0
denovo23532	Bacteria	Proteobacteria	Alphaproteobacteria	SAR11	unknown	unknown	unknown	0	0	0	0	0	0	0	0	0	0	0	14	0	0	11	1	0	0	49	0	1	0	7	34	0	0	0	0	0	0	2	1
denovo262801	Bacteria	Cyanobacteria	SubsectionI	unknown	unknown	unknown	unknown	0	120	1	0	0	0	0	0	0	0	0	0	0	0	0	0	1	0	0	0	0	0	0	0	0	0	0	0	0	0	0	0
denovo327	Bacteria	Proteobacteria	Deltaproteobacteria	Bdellovibrionales	Bdellovibrionaceae	OM27	unknown	2	2	0	0	0	2	1	1	5	1	0	2	3	0	7	5	5	15	3	4	3	3	2	0	12	10	6	0	4	0	4	4
denovo403806	Bacteria	Proteobacteria	Alphaproteobacteria	SAR11	unknown	unknown	unknown	0	0	19	0	18	0	20	65	0	0	0	0	0	0	0	0	0	0	0	0	0	0	0	0	0	0	0	0	0	0	0	0
denovo43252	Bacteria	Proteobacteria	Alphaproteobacteria	Sphingomonadales	Erythrobacteraceae	Erythrobacter	unknown	3	1	1	7	1	4	2	1	0	2	1	0	0	2	1	0	3	2	0	2	4	10	11	3	0	4	3	5	1	5	11	2
denovo451	Bacteria	Proteobacteria	Alphaproteobacteria	SAR11	unknown	unknown	unknown	0	0	0	2	2	0	2	0	0	0	1	4	2	1	1	2	0	0	4	4	7	1	2	5	0	0	1	9	7	5	11	24
denovo69346	Bacteria	Proteobacteria	Alphaproteobacteria	Rhodobacterales	Rhodobacteraceae	Shimia	unknown	0	0	0	0	0	0	0	0	0	0	4	0	0	9	0	0	0	0	0	0	6	11	0	1	0	0	1	13	4	14	22	18
denovo73522	Bacteria	Proteobacteria	Deltaproteobacteria	Bdellovibrionales	Bdellovibrionaceae	OM27	unknown	1	7	5	1	1	3	3	6	6	2	0	3	1	3	2	6	5	9	0	0	2	1	0	0	10	3	1	1	2	1	2	4
denovo877	Bacteria	Verrucomicrobia	Arctic97B-4	unknown	unknown	unknown	unknown	0	0	0	1	0	1	0	0	0	0	3	4	3	4	1	1	0	2	4	0	2	1	2	1	1	2	2	3	20	1	19	11
denovo151607	Bacteria	Proteobacteria	Gammaproteobacteria	Alteromonadales	Pseudoalteromonadaceae	Pseudoalteromonas	unknown	0	0	0	0	0	0	0	0	0	0	0	0	0	0	0	0	0	0	0	0	3	110	0	1	0	0	1	0	0	0	0	0
denovo212648	Bacteria	Proteobacteria	Alphaproteobacteria	SAR11	unknown	unknown	unknown	1	0	0	0	0	0	0	0	0	0	1	0	0	0	0	0	0	33	0	0	0	0	0	0	84	0	0	0	0	0	0	0
denovo261922	Bacteria	Proteobacteria	Gammaproteobacteria	Oceanospirillales	unknown	unknown	unknown	25	47	0	0	0	3	0	2	24	1	1	2	0	0	0	0	6	1	0	0	0	0	0	0	0	7	0	0	0	0	0	0
denovo286974	Bacteria	Proteobacteria	Gammaproteobacteria	Oceanospirillales	unknown	unknown	unknown	8	9	2	1	0	15	0	12	15	17	2	0	0	0	0	0	25	3	0	0	0	0	0	0	0	0	0	0	0	0	0	0
denovo324291	Bacteria	Cyanobacteria	SubsectionI	Prochlorococcus	uncultured	unknown	unknown	0	0	3	11	1	8	5	9	0	0	3	4	0	0	0	0	0	0	0	0	0	0	0	0	0	0	0	0	0	0	0	0
denovo353139	Bacteria	Actinobacteria	Actinobacteria	Acidimicrobidae	Acidimicrobiales	Acidimicrobineae	OCS155	0	0	0	7	0	0	0	0	0	0	1	30	0	0	0	0	0	0	0	0	0	0	0	0	0	0	0	0	0	0	0	0
denovo5475	Bacteria	Cyanobacteria	SubsectionI	Prochlorococcus	uncultured	unknown	unknown	1	0	0	0	0	0	0	0	0	0	0	2	2	3	27	2	0	0	53	13	0	0	6	2	0	0	0	1	0	0	1	0
denovo61193	Bacteria	Proteobacteria	Alphaproteobacteria	Rickettsiales	SAR116	unknown	unknown	2	0	0	0	0	0	2	0	0	2	0	1	38	9	7	14	0	3	0	0	1	0	0	0	0	1	0	0	1	2	4	2
denovo70086	Bacteria	Proteobacteria	Alphaproteobacteria	Rhodospirillales	Rhodospirillaceae	AEGEAN-169	unknown	0	0	0	0	0	0	0	0	0	0	0	0	74	0	0	31	0	0	0	0	0	0	0	0	0	0	0	0	0	0	0	0
denovo120661	Bacteria	Proteobacteria	Alphaproteobacteria	SAR11	unknown	unknown	unknown	1	0	0	0	0	1	0	0	0	0	0	0	0	0	0	0	0	0	0	0	0	1	0	0	0	0	0	21	3	45	44	2
denovo171035	Bacteria	Cyanobacteria	SubsectionI	Prochlorococcus	uncultured	unknown	unknown	0	0	0	0	0	0	0	0	0	0	0	0	0	0	0	0	0	1	0	0	13	100	0	0	1	0	2	0	0	0	0	0
denovo177682	Bacteria	Proteobacteria	Gammaproteobacteria	Alteromonadales	Alteromonadaceae	OM60(NOR5)	unknown	0	1	2	9	3	6	0	1	1	0	3	1	0	0	0	0	2	10	0	0	1	0	0	0	2	0	20	1	0	0	0	0
denovo2597	Bacteria	Proteobacteria	Gammaproteobacteria	Alteromonadales	Alteromonadaceae	SAR92	unknown	3	5	1	1	0	0	0	0	2	0	1	4	1	1	20	2	1	1	18	24	1	0	3	1	4	2	1	1	2	4	0	2
denovo27428	Bacteria	Proteobacteria	Gammaproteobacteria	Oceanospirillales	SAR86	unknown	unknown	0	1	0	0	2	0	0	1	1	0	0	4	9	12	5	4	0	2	0	11	5	4	24	16	1	1	1	1	2	2	2	1
denovo303732	Bacteria	Proteobacteria	Gammaproteobacteria	Oceanospirillales	SAR86	unknown	unknown	0	0	1	8	4	23	5	8	14	27	4	6	0	0	0	0	0	0	0	0	0	0	0	0	0	0	0	0	0	0	0	0
denovo330625	Bacteria	Cyanobacteria	SubsectionI	Prochlorococcus	uncultured	unknown	unknown	0	0	0	0	0	39	0	80	0	0	0	1	0	0	0	0	0	0	0	0	0	0	0	0	0	0	0	0	0	0	0	0
denovo334578	Bacteria	Proteobacteria	Gammaproteobacteria	JTB148	uncultured	unknown	unknown	0	0	0	9	0	50	0	12	0	0	20	14	0	0	0	0	0	0	0	0	0	0	0	0	0	0	0	0	0	0	0	0
denovo35795	Bacteria	Cyanobacteria	SubsectionI	Prochlorococcus	uncultured	unknown	unknown	0	0	0	0	0	1	0	1	0	1	0	10	1	3	4	2	0	1	0	10	0	1	3	72	1	0	0	0	1	1	0	1
denovo363667	Bacteria	Proteobacteria	Alphaproteobacteria	SAR11	unknown	unknown	unknown	0	0	2	18	0	0	1	0	0	0	0	0	0	0	0	0	0	0	0	0	0	0	0	0	0	0	0	0	0	0	0	0
denovo363777	Bacteria	Cyanobacteria	Chloroplast	uncultured	unknown	unknown	unknown	0	0	18	48	7	0	12	9	0	0	0	0	0	0	0	0	0	0	0	0	0	0	0	0	0	0	0	0	0	0	0	0
denovo363974	Bacteria	Proteobacteria	Gammaproteobacteria	Oceanospirillales	SAR86	unknown	unknown	0	0	14	69	1	0	6	6	0	0	0	0	0	0	0	0	0	0	0	0	0	0	0	0	0	0	0	0	0	0	0	0
denovo370442	Bacteria	Cyanobacteria	SubsectionI	Prochlorococcus	uncultured	unknown	unknown	0	0	1	119	0	0	0	0	0	0	0	0	0	0	0	0	0	0	0	0	0	0	0	0	0	0	0	0	0	0	0	0
denovo47059	Bacteria	Proteobacteria	Gammaproteobacteria	Alteromonadales	Pseudoalteromonadaceae	Pseudoalteromonas	unknown	0	0	0	0	0	1	1	0	0	0	0	0	5	11	4	2	0	0	0	0	1	0	84	0	0	0	0	3	2	2	0	0
denovo48619	Bacteria	Proteobacteria	Gammaproteobacteria	Alteromonadales	Alteromonadaceae	uncultured	uncultured	0	0	0	0	0	0	0	0	0	0	2	0	1	51	2	0	0	0	0	0	1	4	7	1	0	0	2	9	2	4	3	5
denovo53666	Bacteria	Proteobacteria	Alphaproteobacteria	SAR11	unknown	unknown	unknown	0	1	1	0	2	2	1	1	0	0	0	1	15	25	3	19	3	6	0	0	1	4	0	1	2	0	0	7	2	5	2	4
denovo66177	Bacteria	Cyanobacteria	SubsectionI	Prochlorococcus	uncultured	unknown	unknown	0	0	0	0	0	0	0	1	1	0	1	0	27	3	3	18	0	0	0	0	0	2	0	0	1	1	0	9	2	7	14	3
denovo81310	Bacteria	Proteobacteria	Alphaproteobacteria	SAR11	unknown	unknown	unknown	0	1	0	0	1	1	1	0	1	0	0	0	0	7	7	4	1	0	0	0	1	3	0	0	1	0	2	10	2	4	21	14
denovo158113	Bacteria	Proteobacteria	Gammaproteobacteria	Alteromonadales	Pseudoalteromonadaceae	Pseudoalteromonas	unknown	0	0	0	0	0	0	0	0	0	0	0	0	0	0	0	0	0	0	0	0	5	26	0	0	0	0	1	0	0	0	0	0
denovo225196	Bacteria	Cyanobacteria	SubsectionI	Prochlorococcus	uncultured	unknown	unknown	0	0	0	0	0	0	0	0	1	0	0	0	0	0	0	0	0	114	0	0	0	0	0	0	2	0	0	0	0	0	0	0
denovo241044	Bacteria	Proteobacteria	Alphaproteobacteria	SAR11	unknown	unknown	unknown	0	3	0	0	0	0	0	0	0	1	0	0	0	0	0	0	0	0	0	0	0	0	0	0	20	25	0	0	0	0	0	0
denovo290672	Bacteria	Proteobacteria	Alphaproteobacteria	SAR11	unknown	unknown	unknown	0	0	0	0	0	1	0	0	0	19	0	0	0	0	0	0	98	1	0	0	0	0	0	0	0	0	0	0	0	0	0	0
denovo329013	Bacteria	Proteobacteria	Alphaproteobacteria	Rhodobacterales	Rhodobacteraceae	uncultured	uncultured	0	0	2	11	1	27	2	20	0	0	14	18	0	0	0	0	0	0	0	0	0	0	0	0	0	0	0	0	0	0	0	0
denovo364097	Bacteria	Cyanobacteria	SubsectionI	Prochlorococcus	unknown	unknown	unknown	0	0	0	3	0	0	0	0	0	0	0	0	0	0	0	0	0	0	0	0	0	0	0	0	0	0	0	0	0	0	0	0
denovo367449	Bacteria	Proteobacteria	Gammaproteobacteria	Oceanospirillales	SAR86	unknown	unknown	0	0	20	91	0	0	2	2	0	0	0	0	0	0	0	0	0	0	0	0	0	0	0	0	0	0	0	0	0	0	0	0
denovo617	Bacteria	Verrucomicrobia	Arctic97B-4	unknown	unknown	unknown	unknown	3	1	1	1	3	2	6	5	2	1	9	3	4	1	11	4	5	5	2	2	0	2	4	3	4	1	4	0	1	1	0	3
denovo65394	Bacteria	Cyanobacteria	SubsectionI	Synechococcus	uncultured	unknown	unknown	0	0	0	0	0	0	0	0	0	0	0	0	95	0	0	24	0	0	0	0	0	0	0	0	0	0	0	0	0	0	0	0
denovo125496	Bacteria	Proteobacteria	Alphaproteobacteria	Rhodobacterales	Rhodobacteraceae	unknown	unknown	0	0	0	0	0	0	0	0	0	0	0	0	0	0	0	0	0	0	0	0	0	0	0	0	0	0	0	0	57	61	0	0
denovo126630	Bacteria	Proteobacteria	Gammaproteobacteria	Oceanospirillales	SAR86	unknown	unknown	0	0	0	0	0	0	0	0	0	0	0	0	0	0	0	0	0	0	0	0	8	19	0	2	0	0	10	0	32	22	0	9
denovo156655	Bacteria	Proteobacteria	Gammaproteobacteria	Oceanospirillales	SAR86	unknown	unknown	0	0	0	0	0	0	0	0	0	0	0	0	0	0	0	0	0	0	0	0	25	36	0	3	1	0	0	0	0	0	0	0
denovo157191	Bacteria	Proteobacteria	Alphaproteobacteria	Rickettsiales	SAR116	unknown	unknown	5	11	2	7	1	3	1	2	6	2	2	0	0	0	0	0	6	14	0	0	1	7	0	0	17	4	8	0	0	0	0	0
denovo202627	Bacteria	Cyanobacteria	SubsectionI	Synechococcus	uncultured	unknown	unknown	0	0	0	0	0	0	0	0	0	0	0	0	0	0	0	0	0	1	0	0	0	0	0	0	6	1	0	0	0	0	0	0
denovo232316	Bacteria	Proteobacteria	Alphaproteobacteria	Rhodospirillales	Rhodospirillaceae	AEGEAN-169	unknown	2	1	0	0	0	0	0	0	0	1	0	0	0	0	0	0	1	14	0	0	0	0	0	0	19	15	0	0	0	0	0	0
denovo239706	Bacteria	Proteobacteria	Alphaproteobacteria	SAR11	unknown	unknown	unknown	3	3	1	6	2	6	2	4	2	2	1	2	0	0	0	0	4	0	0	0	0	0	0	0	4	3	0	0	0	0	0	0
denovo285367	Bacteria	Proteobacteria	Gammaproteobacteria	Oceanospirillales	unknown	unknown	unknown	9	20	0	1	0	11	1	0	3	17	2	4	0	0	0	0	41	3	0	0	0	0	0	0	0	0	0	0	0	0	0	0
denovo304307	Bacteria	Actinobacteria	Actinobacteria	Acidimicrobidae	Acidimicrobiales	Acidimicrobineae	OCS155	0	0	0	0	0	0	0	0	109	8	0	0	0	0	0	0	0	0	0	0	0	0	0	0	0	0	0	0	0	0	0	0
denovo310545	Bacteria	Proteobacteria	Alphaproteobacteria	SAR11	unknown	unknown	unknown	0	0	0	0	0	44	0	10	1	7	7	9	0	0	0	0	0	0	0	0	0	0	0	0	0	0	0	0	0	0	0	0
denovo33205	Bacteria	Proteobacteria	Alphaproteobacteria	SAR11	unknown	unknown	unknown	0	0	0	0	0	0	0	0	0	0	0	27	0	0	0	0	0	0	0	3	0	0	1	87	0	0	0	0	0	0	0	0
denovo337634	Bacteria	Proteobacteria	Gammaproteobacteria	Oceanospirillales	SAR86	unknown	unknown	0	0	2	5	0	54	0	0	0	0	24	21	0	0	0	0	0	0	0	0	0	0	0	0	0	0	0	0	0	0	0	0
denovo375182	Bacteria	Proteobacteria	Alphaproteobacteria	Rhodospirillales	Rhodospirillaceae	AEGEAN-169	unknown	0	0	26	51	0	0	7	4	0	0	0	0	0	0	0	0	0	0	0	0	0	0	0	0	0	0	0	0	0	0	0	0
denovo414466	Bacteria	Proteobacteria	Alphaproteobacteria	SAR11	unknown	unknown	unknown	0	0	38	0	58	0	22	0	0	0	0	0	0	0	0	0	0	0	0	0	0	0	0	0	0	0	0	0	0	0	0	0
denovo42014	Bacteria	Proteobacteria	Alphaproteobacteria	Rhodobacterales	Rhodobacteraceae	unknown	unknown	0	0	0	0	0	0	0	0	0	0	0	0	0	1	0	0	0	0	0	30	0	0	48	1	0	0	1	2	2	1	9	3
denovo439	Bacteria	Proteobacteria	Alphaproteobacteria	SAR11	unknown	unknown	unknown	3	4	5	3	5	2	6	4	2	0	1	6	4	0	9	0	3	3	0	1	2	4	0	5	1	0	0	4	4	3	10	4
denovo55091	Bacteria	Proteobacteria	Alphaproteobacteria	Rickettsiales	SAR116	unknown	unknown	0	0	0	0	1	0	0	0	1	0	0	0	22	57	1	26	0	0	0	0	0	1	0	0	1	0	0	1	0	0	3	0
denovo79543	Bacteria	Proteobacteria	Gammaproteobacteria	Oceanospirillales	SAR86	unknown	unknown	0	0	0	1	0	0	1	0	0	0	0	0	0	1	1	4	1	0	0	0	12	18	0	5	0	0	7	0	5	6	8	13
denovo97607	Bacteria	Bacteroidetes	Flavobacteria	Flavobacteriales	Flavobacteriaceae	NS2b	unknown	0	0	0	0	0	0	0	0	0	0	0	0	0	0	0	0	0	1	0	0	2	3	0	0	2	0	0	21	17	10	25	35
denovo101695	Bacteria	Proteobacteria	Alphaproteobacteria	Rickettsiales	S25-593	uncultured	unknown	0	0	0	0	0	0	0	0	0	0	0	0	0	0	0	0	0	4	0	0	2	17	0	1	3	0	3	15	13	9	11	20
denovo113779	Bacteria	Proteobacteria	Alphaproteobacteria	SAR11	unknown	unknown	unknown	0	0	0	0	0	0	0	1	0	0	0	0	0	0	0	0	0	0	0	0	0	0	0	0	1	1	0	80	1	4	27	1
denovo131369	Bacteria	Proteobacteria	Alphaproteobacteria	SAR11	unknown	unknown	unknown	5	0	1	1	1	0	0	3	8	10	5	6	0	0	0	0	7	7	0	0	1	10	0	1	10	3	4	2	4	4	0	2
denovo134996	Bacteria	Actinobacteria	Actinobacteria	Acidimicrobidae	Acidimicrobiales	Acidimicrobineae	OCS155	0	1	0	0	0	0	0	0	0	0	0	0	0	0	0	0	0	0	0	0	0	0	0	0	1	0	0	0	4	48	0	63
denovo1457	Bacteria	Bacteroidetes	Flavobacteria	Flavobacteriales	Flavobacteriaceae	NS4	unknown	0	10	4	14	8	1	5	3	2	0	4	1	2	0	5	1	3	4	4	0	0	1	2	0	3	3	2	0	4	5	2	3
denovo146293	Bacteria	Cyanobacteria	SubsectionI	Prochlorococcus	unknown	unknown	unknown	0	0	0	0	0	0	0	0	0	0	0	0	0	0	0	0	0	0	0	0	0	0	0	0	0	1	0	0	90	0	0	26
denovo160564	Bacteria	Proteobacteria	Alphaproteobacteria	SAR11	unknown	unknown	unknown	0	0	0	0	0	0	0	0	0	0	0	0	0	0	0	0	0	0	0	0	16	31	0	2	0	0	1	0	0	0	0	0
denovo16128	Bacteria	Actinobacteria	Actinobacteria	Acidimicrobidae	Acidimicrobiales	Acidimicrobineae	OCS155	0	0	0	0	0	0	0	0	0	0	0	1	0	1	20	0	0	0	27	0	0	0	1	2	0	0	0	1	0	0	1	0
denovo205807	Bacteria	Proteobacteria	Gammaproteobacteria	Oceanospirillales	Oleiphilaceae	Oleiphilus	uncultured	0	0	0	7	17	7	1	3	0	0	64	1	0	0	0	0	1	0	0	0	0	0	0	0	1	0	0	0	0	0	0	0
denovo210640	Bacteria	Proteobacteria	Alphaproteobacteria	Rickettsiales	SAR116	unknown	unknown	2	2	0	1	0	0	0	0	1	0	1	0	0	0	0	0	0	39	0	0	0	0	0	0	63	4	0	0	0	0	0	0
denovo217415	Bacteria	Proteobacteria	Alphaproteobacteria	Rickettsiales	SAR116	unknown	unknown	4	6	0	0	0	0	0	0	3	1	0	0	0	0	0	0	0	43	0	0	0	0	0	0	18	9	0	0	0	0	0	0
denovo236110	Bacteria	Proteobacteria	Alphaproteobacteria	Rhodospirillales	Rhodospirillaceae	AEGEAN-169	unknown	0	0	0	0	0	0	0	0	0	0	0	0	0	0	0	0	0	0	0	0	0	0	0	0	0	0	0	0	0	0	0	0
denovo243371	Bacteria	Proteobacteria	Gammaproteobacteria	Alteromonadales	Alteromonadaceae	OM60(NOR5)	unknown	4	2	3	5	1	16	0	12	9	5	10	10	0	0	0	0	5	0	0	0	0	0	0	0	0	4	0	0	0	0	0	0
denovo303580	Bacteria	Actinobacteria	Actinobacteria	Acidimicrobidae	Acidimicrobiales	Acidimicrobineae	OCS155	0	0	0	2	1	17	0	5	42	34	3	2	0	0	0	0	0	0	0	0	0	0	0	0	0	0	0	0	0	0	0	0
denovo32715	Bacteria	Proteobacteria	Gammaproteobacteria	Alteromonadales	Pseudoalteromonadaceae	Pseudoalteromonas	Pseudoalteromonas	0	0	0	0	0	0	0	0	0	0	0	1	1	5	0	8	0	0	0	1	0	0	69	24	0	0	0	0	0	0	0	0
denovo401787	Bacteria	Actinobacteria	Actinobacteria	Acidimicrobidae	Acidimicrobiales	Acidimicrobineae	OCS155	0	0	1	0	0	0	42	74	0	0	0	0	0	0	0	0	0	0	0	0	0	0	0	0	0	0	0	0	0	0	0	0
denovo43982	Bacteria	Cyanobacteria	SubsectionI	Synechococcus	uncultured	unknown	unknown	2	0	0	5	1	0	1	0	5	3	1	3	4	15	2	5	4	2	0	0	1	1	5	0	2	6	1	1	4	3	11	3
denovo540	Unassigned	Unassigned	Unassigned	Unassigned	Unassigned	Unassigned	Unassigned	0	0	1	0	1	5	4	8	1	0	2	3	7	1	4	2	0	1	3	2	2	2	1	2	0	0	1	2	6	2	5	5
denovo58862	Bacteria	Proteobacteria	Gammaproteobacteria	Alteromonadales	Alteromonadaceae	Alteromonas	Alteromonas	0	0	0	0	0	0	1	0	0	0	13	0	0	88	0	8	0	0	0	0	2	0	0	2	0	0	0	1	0	1	0	1
denovo72231	Bacteria	Proteobacteria	Alphaproteobacteria	SAR11	unknown	unknown	unknown	0	0	1	0	0	0	0	0	0	0	0	0	23	0	8	22	0	1	0	0	0	0	0	0	0	1	0	1	1	0	0	0
denovo92408	Bacteria	Proteobacteria	Gammaproteobacteria	Alteromonadales	Alteromonadaceae	Alteromonas	uncultured	0	0	0	0	0	0	0	0	0	0	84	3	0	0	0	1	1	0	0	0	8	0	0	8	0	0	1	2	0	4	0	2
denovo9518	Bacteria	Cyanobacteria	SubsectionI	Prochlorococcus	uncultured	unknown	unknown	0	1	0	0	4	1	0	0	2	0	0	3	4	5	18	6	1	1	9	21	2	2	8	8	2	2	1	0	0	2	1	0
denovo112076	Bacteria	Proteobacteria	Alphaproteobacteria	Rickettsiales	SAR116	unknown	unknown	0	0	0	0	0	0	0	0	0	0	0	0	0	0	0	0	0	0	0	0	1	2	0	1	0	0	0	35	18	15	36	7
denovo119213	Bacteria	Cyanobacteria	SubsectionI	Synechococcus	uncultured	unknown	unknown	4	3	2	2	1	1	1	1	2	3	2	1	0	0	0	0	4	7	0	0	5	5	0	3	7	5	4	17	3	4	3	3
denovo189144	Bacteria	Proteobacteria	Deltaproteobacteria	SAR324	unknown	unknown	unknown	0	0	0	0	0	0	0	0	0	0	0	0	0	0	0	0	0	1	0	0	0	0	0	0	2	1	47	0	0	0	0	0
denovo24211	Bacteria	Proteobacteria	Deltaproteobacteria	SAR324	unknown	unknown	unknown	0	1	0	0	1	0	0	0	0	0	0	11	2	7	4	4	0	1	0	9	0	2	27	31	4	1	0	1	0	1	2	0
denovo257154	Bacteria	Bacteroidetes	Flavobacteria	Flavobacteriales	Flavobacteriaceae	unknown	unknown	21	32	0	0	0	0	0	0	27	4	0	0	0	0	0	0	15	0	0	0	0	0	0	0	0	12	0	0	0	0	0	0
denovo279576	Bacteria	Deferribacteres	Deferribacteres	Deferribacterales	SAR406	unknown	unknown	21	14	2	2	0	11	7	3	13	8	5	3	0	0	0	0	9	2	0	0	0	0	0	0	0	0	0	0	0	0	0	0
denovo305107	Bacteria	Proteobacteria	Alphaproteobacteria	SAR11	unknown	unknown	unknown	0	0	0	1	1	3	0	0	99	8	0	0	0	0	0	0	0	0	0	0	0	0	0	0	0	0	0	0	0	0	0	0
denovo309373	Bacteria	Proteobacteria	Alphaproteobacteria	SAR11	unknown	unknown	unknown	0	0	2	3	0	5	0	3	46	52	1	1	0	0	0	0	0	0	0	0	0	0	0	0	0	0	0	0	0	0	0	0
denovo326862	Bacteria	Proteobacteria	Alphaproteobacteria	Rhodospirillales	Rhodospirillaceae	AEGEAN-169	unknown	0	0	1	1	1	0	0	4	0	0	1	2	0	0	0	0	0	0	0	0	0	0	0	0	0	0	0	0	0	0	0	0
denovo355772	Bacteria	Cyanobacteria	SubsectionI	unknown	unknown	unknown	unknown	0	0	1	7	0	0	1	0	0	0	2	0	0	0	0	0	0	0	0	0	0	0	0	0	0	0	0	0	0	0	0	0
denovo376785	Bacteria	Cyanobacteria	SubsectionI	Synechococcus	uncultured	unknown	unknown	0	0	69	24	3	0	2	1	0	0	0	0	0	0	0	0	0	0	0	0	0	0	0	0	0	0	0	0	0	0	0	0
denovo391023	Bacteria	Proteobacteria	Alphaproteobacteria	SAR11	unknown	unknown	unknown	0	0	0	110	0	0	6	0	0	0	0	0	0	0	0	0	0	0	0	0	0	0	0	0	0	0	0	0	0	0	0	0
denovo398713	Bacteria	Proteobacteria	Alphaproteobacteria	SAR11	unknown	unknown	unknown	0	0	5	0	4	0	104	3	0	0	0	0	0	0	0	0	0	0	0	0	0	0	0	0	0	0	0	0	0	0	0	0
denovo547	Unassigned	Unassigned	Unassigned	Unassigned	Unassigned	Unassigned	Unassigned	0	0	0	0	0	0	0	0	0	0	0	0	0	0	0	0	0	0	3	6	5	3	1	6	0	0	1	20	4	18	15	19
denovo56395	Bacteria	Proteobacteria	Alphaproteobacteria	Rhodobacterales	Rhodobacteraceae	unknown	unknown	0	0	0	0	0	0	0	0	0	0	0	0	0	116	0	0	0	0	0	0	0	0	0	0	0	0	0	0	0	0	0	0
denovo64007	Bacteria	Proteobacteria	Gammaproteobacteria	Oceanospirillales	Oleiphilaceae	Oleiphilus	uncultured	0	0	0	0	0	0	0	0	0	0	0	0	1	16	0	1	0	0	0	0	1	0	0	0	0	0	0	9	4	0	17	16
denovo69585	Bacteria	Cyanobacteria	Chloroplast	uncultured	unknown	unknown	unknown	0	0	0	0	0	3	1	0	0	2	0	0	10	0	0	2	2	7	0	0	9	3	0	0	2	1	2	1	3	2	2	13
denovo745	Bacteria	Proteobacteria	Gammaproteobacteria	Legionellales	Coxiellaceae	Coxiella	uncultured	0	4	1	7	2	7	4	7	6	1	3	2	4	3	6	2	1	10	2	2	0	1	0	3	1	3	2	1	2	1	0	4
denovo78237	Bacteria	Proteobacteria	Alphaproteobacteria	SAR11	unknown	unknown	unknown	0	0	0	1	0	0	0	0	0	0	0	0	0	5	6	9	0	2	0	0	0	0	0	0	0	1	0	0	0	2	5	3
denovo90812	Bacteria	Actinobacteria	Actinobacteria	Acidimicrobidae	Acidimicrobiales	Acidimicrobineae	OCS155	0	0	0	0	0	0	0	0	0	1	0	0	0	0	0	22	0	0	0	0	1	0	0	0	0	0	0	2	1	1	22	1
denovo92335	Bacteria	Proteobacteria	Alphaproteobacteria	SAR11	unknown	unknown	unknown	0	0	0	0	0	0	0	0	0	0	0	0	0	0	0	35	0	0	0	0	0	1	0	0	0	0	0	4	0	0	4	1
denovo124055	Bacteria	Proteobacteria	Alphaproteobacteria	Rhodobacterales	Rhodobacteraceae	unknown	unknown	0	0	0	0	0	0	0	0	0	0	0	0	0	0	0	0	0	0	0	0	1	4	0	0	0	0	2	0	74	33	0	0
denovo163162	Bacteria	Proteobacteria	Alphaproteobacteria	Rhodobacterales	Rhodobacteraceae	Ruegeria	uncultured	0	0	0	0	0	0	0	0	0	0	0	0	0	0	0	0	0	0	0	0	57	9	0	26	0	0	5	0	0	0	0	0
denovo183233	Bacteria	Proteobacteria	Alphaproteobacteria	SAR11	unknown	unknown	unknown	2	1	0	1	0	0	0	0	1	1	1	0	0	0	0	0	2	4	0	0	0	0	0	0	4	0	56	4	0	0	0	0
denovo211709	Bacteria	Proteobacteria	Alphaproteobacteria	SAR11	unknown	unknown	unknown	0	2	0	0	0	0	0	0	0	0	0	0	0	0	0	0	0	50	0	0	0	0	0	0	54	2	0	0	0	0	0	0
denovo223085	Unassigned	Unassigned	Unassigned	Unassigned	Unassigned	Unassigned	Unassigned	3	5	5	11	3	4	2	11	7	1	4	5	0	0	0	0	6	5	0	0	0	0	0	0	2	12	0	0	0	0	0	0
denovo25873	Bacteria	Cyanobacteria	SubsectionI	Prochlorococcus	uncultured	unknown	unknown	0	0	0	0	0	0	0	0	0	0	0	12	0	1	6	4	0	0	0	4	0	0	24	58	0	0	0	1	0	2	0	2
denovo263787	Bacteria	Proteobacteria	Gammaproteobacteria	Oceanospirillales	SAR86	unknown	unknown	22	41	1	0	0	3	2	0	22	5	0	1	0	0	0	0	12	0	0	0	0	0	0	0	0	0	0	0	0	0	0	0
denovo29563	Unassigned	Unassigned	Unassigned	Unassigned	Unassigned	Unassigned	Unassigned	2	6	0	5	0	0	1	0	1	2	1	2	5	6	5	5	2	3	0	4	1	1	8	2	5	1	1	3	2	2	7	7
denovo345710	Bacteria	Proteobacteria	Gammaproteobacteria	Oceanospirillales	unknown	unknown	unknown	0	0	2	9	1	0	3	2	0	0	16	40	0	0	0	0	0	0	0	0	0	0	0	0	0	0	0	0	0	0	0	0
denovo401537	Bacteria	Cyanobacteria	SubsectionI	Prochlorococcus	uncultured	unknown	unknown	0	0	0	0	0	0	100	15	0	0	0	0	0	0	0	0	0	0	0	0	0	0	0	0	0	0	0	0	0	0	0	0
denovo409435	Bacteria	Cyanobacteria	SubsectionI	Prochlorococcus	uncultured	unknown	unknown	0	0	103	0	11	0	1	0	0	0	0	0	0	0	0	0	0	0	0	0	0	0	0	0	0	0	0	0	0	0	0	0
denovo420109	Bacteria	Cyanobacteria	SubsectionI	Synechococcus	uncultured	unknown	unknown	0	0	0	0	115	0	0	0	0	0	0	0	0	0	0	0	0	0	0	0	0	0	0	0	0	0	0	0	0	0	0	0
denovo4628	Bacteria	Cyanobacteria	Chloroplast	uncultured	unknown	unknown	unknown	0	0	0	0	0	0	0	0	0	0	0	0	2	1	18	0	0	0	51	13	0	0	0	5	0	0	0	0	0	0	0	0
denovo54115	Bacteria	Proteobacteria	Gammaproteobacteria	Alteromonadales	Pseudoalteromonadaceae	Pseudoalteromonas	Pseudoalteromonas	0	0	0	2	0	0	0	0	0	0	0	0	7	42	0	13	0	0	0	0	0	0	0	0	0	0	1	18	1	0	7	5
denovo679	Bacteria	Proteobacteria	Alphaproteobacteria	SAR11	unknown	unknown	unknown	0	6	0	4	1	9	0	0	5	4	0	0	3	5	3	3	17	1	2	6	0	2	4	1	0	1	1	13	1	2	2	3
denovo186002	Bacteria	Bacteroidetes	Flavobacteria	Flavobacteriales	Flavobacteriaceae	NS4	unknown	2	5	1	2	0	3	1	0	12	3	0	1	0	0	0	0	4	17	0	0	0	0	0	0	25	4	5	0	0	0	0	0
denovo189175	Bacteria	Actinobacteria	Actinobacteria	Acidimicrobidae	Acidimicrobiales	Acidimicrobineae	OCS155	0	0	1	0	0	0	0	0	1	0	0	0	0	0	0	0	0	15	0	0	0	0	0	0	44	0	14	0	0	0	0	0
denovo19722	Bacteria	Proteobacteria	Alphaproteobacteria	SAR11	unknown	unknown	unknown	0	0	0	0	0	0	0	0	0	0	0	8	0	0	11	0	0	0	48	1	0	0	17	29	0	0	0	0	0	0	0	0
denovo2195	Bacteria	Proteobacteria	Alphaproteobacteria	SAR11	unknown	unknown	unknown	10	8	0	0	4	0	6	0	2	0	1	3	0	0	9	15	1	0	6	3	0	1	0	1	11	0	1	1	4	6	2	4
denovo22250	Bacteria	Proteobacteria	Gammaproteobacteria	Oceanospirillales	SAR86	unknown	unknown	3	1	2	0	0	5	1	2	2	2	0	3	1	3	0	10	1	3	9	9	1	4	8	12	0	2	2	2	6	2	2	2
denovo232890	Bacteria	Cyanobacteria	SubsectionI	Prochlorococcus	uncultured	unknown	unknown	4	4	1	6	1	0	1	3	3	4	1	4	0	0	0	0	5	44	0	0	0	0	0	0	1	7	0	0	0	0	0	0
denovo235914	Bacteria	Bacteroidetes	Flavobacteria	Flavobacteriales	Flavobacteriaceae	unknown	unknown	0	3	0	0	0	1	0	0	1	1	0	0	0	0	0	0	0	0	0	0	0	0	0	0	10	19	0	0	0	0	0	0
denovo257354	Bacteria	Cyanobacteria	SubsectionI	Synechococcus	uncultured	unknown	unknown	0	4	1	1	0	0	0	0	0	0	0	0	0	0	0	0	0	0	0	0	0	0	0	0	0	60	0	0	0	0	0	0
denovo274209	Bacteria	Proteobacteria	Alphaproteobacteria	Rhodospirillales	Rhodospirillaceae	Defluviicoccus	uncultured	24	14	1	8	1	4	0	4	13	11	6	6	0	0	0	0	15	1	0	0	0	0	0	0	0	0	0	0	0	0	0	0
denovo318136	Bacteria	Cyanobacteria	SubsectionI	Prochlorococcus	uncultured	unknown	unknown	0	0	0	0	0	65	0	0	0	0	0	0	0	0	0	0	0	0	0	0	0	0	0	0	0	0	0	0	0	0	0	0
denovo337525	Bacteria	Cyanobacteria	SubsectionI	Prochlorococcus	uncultured	unknown	unknown	0	0	1	8	2	17	3	3	0	0	23	31	0	0	0	0	0	0	0	0	0	0	0	0	0	0	0	0	0	0	0	0
denovo354858	Bacteria	Proteobacteria	Alphaproteobacteria	SAR11	unknown	unknown	unknown	0	0	1	6	2	0	5	3	0	0	3	0	0	0	0	0	0	0	0	0	0	0	0	0	0	0	0	0	0	0	0	0
denovo39824	Bacteria	Proteobacteria	Alphaproteobacteria	SAR11	unknown	unknown	unknown	0	0	0	0	0	0	0	0	0	1	0	0	7	13	18	5	0	0	0	27	0	1	35	0	1	0	0	1	1	0	0	0
denovo58702	Bacteria	Proteobacteria	Alphaproteobacteria	Rhodospirillales	Rhodospirillaceae	AEGEAN-169	unknown	0	2	0	2	0	0	0	1	0	0	0	2	31	23	0	21	0	0	0	0	0	1	0	0	0	0	5	1	0	1	4	2
denovo60533	Bacteria	Proteobacteria	Alphaproteobacteria	Rickettsiales	S25-593	uncultured	unknown	0	0	0	1	1	0	1	2	1	0	1	1	38	2	1	12	2	1	0	0	0	12	0	1	1	0	1	3	2	4	3	2
denovo65371	Bacteria	Proteobacteria	Deltaproteobacteria	SAR324	unknown	unknown	unknown	0	0	0	0	0	0	0	1	0	0	0	0	52	3	6	19	0	0	0	0	0	1	0	0	2	1	0	2	1	1	1	1
denovo78174	Bacteria	Proteobacteria	Alphaproteobacteria	SAR11	unknown	unknown	unknown	0	0	0	0	0	1	0	0	0	0	0	0	0	6	7	13	0	0	0	0	2	2	0	0	0	0	0	2	6	3	12	6
denovo83134	Bacteria	Proteobacteria	Gammaproteobacteria	Oceanospirillales	SAR86	unknown	unknown	0	2	3	0	1	3	4	6	1	2	4	2	0	1	0	3	0	3	0	0	5	7	0	2	6	2	12	0	5	5	2	4
denovo90338	Bacteria	Cyanobacteria	SubsectionI	Synechococcus	uncultured	unknown	unknown	0	0	0	0	0	0	0	0	0	0	0	0	0	0	0	33	0	0	0	0	0	0	0	0	1	0	0	0	0	0	4	3
denovo96695	Bacteria	Proteobacteria	Gammaproteobacteria	Alteromonadales	Pseudoalteromonadaceae	Pseudoalteromonas	unknown	0	0	0	0	0	0	0	0	0	0	0	0	0	0	0	0	0	0	0	0	0	0	0	0	0	0	0	0	0	0	113	0
denovo115294	Bacteria	Proteobacteria	Gammaproteobacteria	Alteromonadales	Pseudoalteromonadaceae	Pseudoalteromonas	Pseudoalteromonas	0	0	0	0	0	0	0	0	0	0	0	0	0	0	0	0	0	0	0	0	0	2	0	0	0	0	0	38	23	33	9	8
denovo115591	Bacteria	Proteobacteria	Gammaproteobacteria	JTB148	uncultured	unknown	unknown	0	0	0	0	0	0	0	0	0	0	0	0	0	0	0	0	0	0	0	0	0	1	0	0	0	0	0	14	17	29	35	15
denovo122144	Bacteria	Proteobacteria	Alphaproteobacteria	SAR11	unknown	unknown	unknown	3	6	0	4	0	2	1	4	1	2	1	1	0	0	0	0	3	0	0	0	2	4	0	0	3	1	1	2	12	36	7	1
denovo202952	Bacteria	Proteobacteria	Alphaproteobacteria	SAR11	unknown	unknown	unknown	0	0	0	0	0	1	1	0	2	0	0	0	0	0	0	0	1	10	0	0	0	0	0	0	21	2	0	0	0	0	0	0
denovo210451	Bacteria	Cyanobacteria	SubsectionI	Prochlorococcus	uncultured	unknown	unknown	0	0	0	0	1	0	0	1	1	0	0	0	0	0	0	0	0	34	0	0	0	0	0	0	43	3	0	0	0	0	0	0
denovo225849	Bacteria	Cyanobacteria	SubsectionI	Synechococcus	uncultured	unknown	unknown	0	0	0	0	0	0	0	0	0	0	0	0	0	0	0	0	0	51	0	0	0	0	0	0	4	9	0	0	0	0	0	0
denovo249810	Bacteria	Proteobacteria	Alphaproteobacteria	SAR11	unknown	unknown	unknown	10	8	0	2	0	2	0	2	8	1	3	0	0	0	0	0	6	0	0	0	0	0	0	0	9	58	0	0	0	0	0	0
denovo2519	Bacteria	Proteobacteria	Alphaproteobacteria	SAR11	unknown	unknown	unknown	7	3	0	0	0	1	0	1	2	0	1	10	2	1	16	10	0	0	13	5	4	0	2	2	1	1	1	1	6	7	3	3
denovo286160	Bacteria	Cyanobacteria	SubsectionI	Prochlorococcus	uncultured	unknown	unknown	11	11	0	0	0	0	0	2	10	5	1	0	0	0	0	0	65	8	0	0	0	0	0	0	0	0	0	0	0	0	0	0
denovo315590	Bacteria	Proteobacteria	Alphaproteobacteria	SAR11	unknown	unknown	unknown	0	0	0	0	0	29	0	2	0	51	0	0	0	0	0	0	0	0	0	0	0	0	0	0	0	0	0	0	0	0	0	0
denovo317946	Bacteria	Proteobacteria	Deltaproteobacteria	SAR324	unknown	unknown	unknown	0	0	2	16	0	17	4	18	0	0	8	6	0	0	0	0	0	0	0	0	0	0	0	0	0	0	0	0	0	0	0	0
denovo330578	Bacteria	Proteobacteria	Alphaproteobacteria	SAR11	unknown	unknown	unknown	0	0	3	5	0	38	1	60	0	0	1	0	0	0	0	0	0	0	0	0	0	0	0	0	0	0	0	0	0	0	0	0
denovo33883	Bacteria	Bacteroidetes	Flavobacteria	Flavobacteriales	Flavobacteriaceae	NS5	unknown	1	1	0	0	0	0	0	0	1	2	0	3	5	10	4	8	0	0	0	4	0	4	6	8	0	0	4	6	0	2	1	4
denovo366183	Bacteria	Cyanobacteria	SubsectionI	Prochlorococcus	unknown	unknown	unknown	0	0	2	15	1	0	0	0	0	0	0	0	0	0	0	0	0	0	0	0	0	0	0	0	0	0	0	0	0	0	0	0
denovo396534	Bacteria	Proteobacteria	Alphaproteobacteria	Rickettsiales	SAR116	unknown	unknown	0	0	0	0	1	0	85	27	0	0	0	0	0	0	0	0	0	0	0	0	0	0	0	0	0	0	0	0	0	0	0	0
denovo52950	Bacteria	Proteobacteria	Alphaproteobacteria	Rhodospirillales	Rhodospirillaceae	AEGEAN-169	unknown	0	0	0	3	0	0	0	0	1	0	1	0	29	40	0	30	0	0	0	0	0	1	0	0	1	1	0	1	1	0	0	1
denovo74222	Bacteria	Proteobacteria	Alphaproteobacteria	Rhodobacterales	Rhodobacteraceae	Roseobacter	unknown	0	0	0	0	0	0	0	0	0	0	0	0	0	6	0	0	0	0	0	0	0	0	0	0	0	0	0	13	2	1	21	12
denovo94447	Bacteria	Cyanobacteria	SubsectionI	Prochlorococcus	uncultured	unknown	unknown	0	0	0	0	0	0	0	0	0	0	0	0	0	0	0	38	0	0	0	0	0	0	0	0	0	0	0	0	0	0	4	0
denovo119338	Bacteria	Proteobacteria	Alphaproteobacteria	SAR11	unknown	unknown	unknown	0	0	0	0	0	0	0	0	0	0	0	0	0	0	0	0	0	0	0	0	0	0	0	0	0	0	0	44	10	32	26	0
denovo18985	Bacteria	Proteobacteria	Alphaproteobacteria	Rhodobacterales	Rhodobacteraceae	unknown	unknown	0	0	0	0	0	0	0	0	0	0	0	0	0	9	1	0	0	0	75	0	0	0	3	21	0	0	0	0	0	0	2	0
denovo1904	Bacteria	Proteobacteria	Alphaproteobacteria	SAR11	unknown	unknown	unknown	6	7	0	0	3	0	7	4	1	0	2	2	4	0	7	3	0	4	17	4	2	0	4	0	1	0	2	2	4	4	0	8
denovo194329	Bacteria	Proteobacteria	Gammaproteobacteria	KI89A	unknown	unknown	unknown	1	1	0	2	0	14	4	8	3	3	4	3	0	0	0	0	1	4	0	0	0	0	0	0	3	2	0	0	0	0	0	0
denovo217637	Bacteria	Cyanobacteria	SubsectionI	Prochlorococcus	uncultured	unknown	unknown	0	0	0	1	0	0	0	0	0	0	0	0	0	0	0	0	0	2	0	0	0	0	0	0	107	2	0	0	0	0	0	0
denovo224464	Bacteria	Proteobacteria	Alphaproteobacteria	SAR11	unknown	unknown	unknown	0	0	0	1	0	1	0	1	1	0	1	0	0	0	0	0	0	99	0	0	0	0	0	0	0	1	0	0	0	0	0	0
denovo263909	Bacteria	Proteobacteria	Gammaproteobacteria	Oceanospirillales	SAR86	unknown	unknown	17	45	0	0	0	0	0	0	49	0	0	0	0	0	0	0	1	0	0	0	0	0	0	0	0	0	0	0	0	0	0	0
denovo270337	Bacteria	Cyanobacteria	SubsectionI	Prochlorococcus	uncultured	unknown	unknown	9	6	3	7	7	12	3	9	5	4	5	4	0	0	0	0	20	1	0	0	0	0	0	0	0	0	0	0	0	0	0	0
denovo271248	Bacteria	Proteobacteria	Alphaproteobacteria	SAR11	unknown	unknown	unknown	42	16	0	0	0	0	0	0	51	0	0	0	0	0	0	0	2	0	0	0	0	0	0	0	0	0	0	0	0	0	0	0
denovo29538	Bacteria	Proteobacteria	Gammaproteobacteria	Oceanospirillales	Oleiphilaceae	Oleiphilus	uncultured	0	0	0	0	0	0	0	0	0	0	0	2	0	4	0	0	0	0	0	4	0	0	45	57	0	0	0	0	0	0	0	0
denovo327076	Bacteria	Proteobacteria	Gammaproteobacteria	Oceanospirillales	SAR86	unknown	unknown	0	0	6	21	6	11	4	8	0	0	14	10	0	0	0	0	0	0	0	0	0	0	0	0	0	0	0	0	0	0	0	0
denovo357838	Bacteria	Proteobacteria	Gammaproteobacteria	JTB148	uncultured	unknown	unknown	0	0	8	35	13	0	17	8	0	0	6	0	0	0	0	0	0	0	0	0	0	0	0	0	0	0	0	0	0	0	0	0
denovo358732	Bacteria	Proteobacteria	Gammaproteobacteria	Oceanospirillales	SAR86	unknown	unknown	0	0	9	35	2	0	11	13	0	0	6	0	0	0	0	0	0	0	0	0	0	0	0	0	0	0	0	0	0	0	0	0
denovo39012	Bacteria	Proteobacteria	Alphaproteobacteria	SAR11	unknown	unknown	unknown	2	0	0	3	0	1	0	1	0	1	1	1	4	3	23	2	0	0	0	16	0	0	47	0	0	0	0	0	0	1	1	1
denovo54104	Bacteria	Proteobacteria	Alphaproteobacteria	Rickettsiales	S25-593	uncultured	unknown	1	0	1	0	0	0	0	0	0	0	1	0	26	24	3	26	0	1	0	0	2	0	0	0	0	0	0	1	2	1	4	1
denovo67256	Bacteria	Proteobacteria	Gammaproteobacteria	JTB148	uncultured	unknown	unknown	0	2	0	0	0	0	0	0	0	0	0	0	13	1	4	9	0	1	0	0	2	7	0	0	0	0	12	5	7	9	11	14
denovo7835	Bacteria	Cyanobacteria	SubsectionI	Prochlorococcus	uncultured	unknown	unknown	0	0	0	0	0	0	0	0	0	0	0	0	0	0	27	0	1	0	1	79	0	0	0	0	0	0	1	0	0	0	0	0
denovo8670	Bacteria	Proteobacteria	Alphaproteobacteria	Rhodobacterales	Rhodobacteraceae	unknown	unknown	0	0	0	0	0	1	0	0	0	0	0	0	0	1	0	0	0	0	20	40	2	0	13	9	0	0	2	1	1	1	2	0
denovo131469	Bacteria	Proteobacteria	Alphaproteobacteria	Rhodobacterales	Rhodobacteraceae	unknown	unknown	0	0	0	0	0	0	0	0	0	0	0	0	0	0	0	0	0	0	0	0	0	0	0	0	0	0	0	0	0	110	0	1
denovo133424	Bacteria	Proteobacteria	Alphaproteobacteria	Rhodospirillales	Rhodospirillaceae	AEGEAN-169	unknown	1	3	1	2	0	0	0	0	2	0	0	1	0	0	0	0	2	10	0	0	10	5	0	2	19	5	4	0	2	10	0	15
denovo14060	Bacteria	Proteobacteria	Gammaproteobacteria	Alteromonadales	Pseudoalteromonadaceae	Pseudoalteromonas	unknown	0	0	0	0	0	0	0	0	0	0	0	5	0	0	12	0	0	0	37	0	0	0	6	13	0	0	0	0	0	1	0	1
denovo143885	Bacteria	Proteobacteria	Gammaproteobacteria	Alteromonadales	Pseudoalteromonadaceae	Pseudoalteromonas	unknown	0	0	0	0	0	0	0	0	0	0	0	0	0	0	0	0	0	0	0	0	0	1	0	0	0	0	1	0	66	0	0	43
denovo156547	Archaea	Euryarchaeota	Thermoplasmata	Thermoplasmatales	Marine	unknown	unknown	0	0	0	0	0	0	0	0	0	0	0	0	0	0	0	0	0	1	0	0	4	32	0	1	1	0	2	1	0	0	0	0
denovo169863	Bacteria	Proteobacteria	Alphaproteobacteria	SAR11	unknown	unknown	unknown	0	0	0	0	0	0	0	0	0	0	0	0	0	0	0	0	0	1	0	0	23	30	0	8	1	0	33	3	0	0	0	0
denovo171203	Bacteria	Proteobacteria	Alphaproteobacteria	SAR11	unknown	unknown	unknown	0	0	0	0	0	0	0	0	0	0	0	0	0	0	0	0	0	0	0	0	21	88	0	0	0	0	1	0	0	0	0	0
denovo172762	Bacteria	Proteobacteria	Alphaproteobacteria	Rhodobacterales	Rhodobacteraceae	Roseobacter	unknown	0	0	0	0	0	0	0	0	0	0	0	0	0	0	0	0	0	0	0	0	33	12	0	0	0	0	18	3	0	0	0	0
denovo182980	Bacteria	Proteobacteria	Alphaproteobacteria	SAR11	unknown	unknown	unknown	0	0	0	0	0	0	0	0	0	0	0	0	0	0	0	0	0	0	0	0	0	0	0	0	0	0	43	9	0	0	0	0
denovo193008	Unassigned	Unassigned	Unassigned	Unassigned	Unassigned	Unassigned	Unassigned	3	5	3	3	4	0	5	6	7	1	7	2	0	0	0	0	5	9	0	0	0	0	0	0	11	9	0	0	0	0	0	0
denovo278721	Bacteria	Proteobacteria	Gammaproteobacteria	Oceanospirillales	SAR86	unknown	unknown	29	36	0	0	0	0	0	0	4	9	0	0	0	0	0	0	28	3	0	0	0	0	0	0	0	0	0	0	0	0	0	0
denovo393162	Bacteria	Cyanobacteria	SubsectionI	Synechococcus	uncultured	unknown	unknown	0	0	2	99	2	0	7	1	0	0	0	0	0	0	0	0	0	0	0	0	0	0	0	0	0	0	0	0	0	0	0	0
denovo409886	Bacteria	Proteobacteria	Alphaproteobacteria	SAR11	unknown	unknown	unknown	0	0	41	0	70	0	0	0	0	0	0	0	0	0	0	0	0	0	0	0	0	0	0	0	0	0	0	0	0	0	0	0
denovo52556	Bacteria	Proteobacteria	Alphaproteobacteria	SAR11	unknown	unknown	unknown	1	1	0	0	0	3	0	1	0	0	0	2	29	19	1	8	1	0	0	0	0	2	0	0	0	0	4	3	1	2	3	3
denovo79908	Bacteria	Cyanobacteria	SubsectionI	unknown	unknown	unknown	unknown	2	5	0	0	0	0	0	0	6	1	0	0	0	4	1	2	6	6	0	0	4	6	0	0	9	5	2	4	0	3	9	9
denovo99051	Bacteria	Proteobacteria	Alphaproteobacteria	SAR11	unknown	unknown	unknown	0	0	0	0	0	0	0	0	0	0	0	0	0	0	0	0	0	0	0	0	4	2	0	0	0	0	0	1	2	0	91	10
denovo104178	Bacteria	Proteobacteria	Alphaproteobacteria	SAR11	unknown	unknown	unknown	1	0	0	1	0	0	0	0	0	0	1	0	0	0	0	0	0	0	0	0	1	0	0	0	0	0	1	29	6	12	10	47
denovo116785	Bacteria	Proteobacteria	Alphaproteobacteria	SAR11	unknown	unknown	unknown	0	0	0	0	0	0	0	1	0	0	0	0	0	0	0	0	0	0	0	0	0	0	0	0	0	1	0	13	9	26	50	9
denovo213448	Bacteria	Proteobacteria	Gammaproteobacteria	Oceanospirillales	SAR86	unknown	unknown	0	0	0	0	0	0	0	0	0	0	0	0	0	0	0	0	0	38	0	0	0	0	0	0	72	0	0	0	0	0	0	0
denovo221795	Bacteria	Cyanobacteria	SubsectionI	Prochlorococcus	unknown	unknown	unknown	0	0	0	0	0	0	0	0	0	0	0	0	0	0	0	0	0	110	0	0	0	0	0	0	0	0	0	0	0	0	0	0
denovo23104	Bacteria	Proteobacteria	Alphaproteobacteria	Rickettsiales	SAR116	unknown	unknown	0	0	0	0	0	0	0	0	0	0	0	15	2	3	9	3	0	1	16	1	1	1	17	34	0	0	1	2	0	1	1	0
denovo240770	Bacteria	Cyanobacteria	SubsectionI	Prochlorococcus	unknown	unknown	unknown	0	1	0	0	0	0	0	0	0	0	0	0	0	0	0	0	1	0	0	0	0	0	0	0	0	0	0	0	0	0	0	0
denovo25639	Bacteria	Proteobacteria	Gammaproteobacteria	Oceanospirillales	Oceanospirillaceae	Pseudospirillum	uncultured	1	2	0	5	1	3	2	2	0	2	1	0	5	4	4	7	3	5	0	3	3	1	11	5	9	2	1	2	2	4	2	2
denovo288358	Bacteria	Cyanobacteria	SubsectionI	Prochlorococcus	uncultured	unknown	unknown	0	89	0	2	1	2	0	0	1	2	1	3	0	0	0	0	7	0	0	0	0	0	0	0	0	0	0	0	0	0	0	0
denovo29169	Bacteria	Proteobacteria	Alphaproteobacteria	Rickettsiales	SAR116	unknown	unknown	0	0	0	0	0	0	0	0	0	0	0	9	11	6	13	3	0	0	0	7	0	0	20	30	1	0	0	2	0	0	2	1
denovo325989	Bacteria	Proteobacteria	Deltaproteobacteria	Bdellovibrionales	Bdellovibrionaceae	OM27	unknown	0	0	12	5	3	21	15	16	0	0	1	11	0	0	0	0	0	0	0	0	0	0	0	0	0	0	0	0	0	0	0	0
denovo326331	Bacteria	Proteobacteria	Alphaproteobacteria	SAR11	unknown	unknown	unknown	0	0	0	0	0	12	0	12	0	0	1	1	0	0	0	0	0	0	0	0	0	0	0	0	0	0	0	0	0	0	0	0
denovo34848	Bacteria	Cyanobacteria	SubsectionI	Prochlorococcus	uncultured	unknown	unknown	0	0	0	0	0	0	0	0	0	0	0	17	0	0	3	0	0	1	0	1	0	0	2	84	0	0	0	0	0	0	0	0
denovo349288	Bacteria	Proteobacteria	Alphaproteobacteria	Rhodospirillales	Rhodospirillaceae	AEGEAN-169	unknown	0	0	0	0	0	0	0	0	0	0	0	105	0	0	0	0	0	0	0	0	0	0	0	0	0	0	0	0	0	0	0	0
denovo351791	Bacteria	Proteobacteria	Gammaproteobacteria	Oceanospirillales	SAR86	unknown	unknown	0	0	8	37	2	0	7	0	0	0	9	11	0	0	0	0	0	0	0	0	0	0	0	0	0	0	0	0	0	0	0	0
denovo479	Bacteria	Proteobacteria	Gammaproteobacteria	Alteromonadales	Alteromonadaceae	uncultured	unknown	1	3	0	3	7	1	2	2	5	3	0	3	3	5	3	2	5	2	5	5	2	7	5	1	6	1	1	1	2	1	4	1
denovo59209	Bacteria	Proteobacteria	Alphaproteobacteria	SAR11	unknown	unknown	unknown	0	0	0	0	0	0	0	0	0	0	0	0	15	64	0	29	0	0	0	0	0	0	0	0	0	0	1	0	0	1	0	0
denovo70483	Bacteria	Actinobacteria	Actinobacteria	Acidimicrobidae	Acidimicrobiales	Acidimicrobineae	OCS155	1	0	1	0	0	0	0	0	0	0	0	0	9	8	3	16	0	2	0	0	0	0	0	0	4	2	0	7	0	1	19	9
denovo81714	Bacteria	Proteobacteria	Alphaproteobacteria	Rhodospirillales	Rhodospirillaceae	Defluviicoccus	uncultured	0	0	1	0	0	0	0	0	0	0	0	0	0	3	4	4	0	0	0	0	2	13	0	0	4	0	2	5	11	9	13	10
denovo86136	Bacteria	Cyanobacteria	Chloroplast	uncultured	unknown	unknown	unknown	0	0	0	0	0	0	0	0	0	0	0	0	0	3	0	11	0	18	0	0	5	8	0	1	12	0	3	3	3	11	3	8
denovo10435	Bacteria	Bacteroidetes	Sphingobacteria	Sphingobacteriales	Flammeovirgaceae	Marinoscillum	uncultured	0	0	0	0	0	1	0	0	0	0	1	12	2	2	30	3	0	0	18	7	1	0	6	11	1	0	0	0	1	0	0	0
denovo114828	Bacteria	Bacteroidetes	Flavobacteria	Flavobacteriales	Flavobacteriaceae	NS4	unknown	0	0	0	0	0	0	0	0	1	0	0	0	0	0	0	0	0	4	0	0	1	9	0	0	4	0	5	10	12	21	19	11
denovo1594	Bacteria	Proteobacteria	Alphaproteobacteria	SAR11	unknown	unknown	unknown	2	0	1	3	0	1	2	4	0	0	0	6	4	5	6	6	0	8	0	0	2	0	9	3	6	4	0	3	2	0	2	2
denovo162850	Bacteria	Proteobacteria	Alphaproteobacteria	Rickettsiales	S25-593	uncultured	unknown	1	2	1	1	0	0	0	0	0	0	0	0	0	0	0	0	0	6	0	0	27	7	0	10	11	2	10	0	0	0	0	0
denovo163657	Bacteria	Proteobacteria	Alphaproteobacteria	SAR11	unknown	unknown	unknown	0	0	0	0	0	0	0	0	0	0	0	0	0	0	0	0	0	0	0	0	65	1	0	6	1	0	0	0	0	0	0	0
denovo199729	Bacteria	Proteobacteria	Alphaproteobacteria	Rickettsiales	unknown	unknown	unknown	4	2	2	3	0	3	1	0	0	3	2	3	0	0	0	0	4	35	0	0	0	0	0	0	23	1	0	0	0	0	0	0
denovo221064	Bacteria	Bacteroidetes	Flavobacteria	Flavobacteriales	NS9	unknown	unknown	5	8	6	12	2	0	0	4	13	3	5	3	0	0	0	0	7	9	0	0	0	0	0	0	7	11	0	0	0	0	0	0
denovo223415	Bacteria	Cyanobacteria	SubsectionI	Prochlorococcus	uncultured	unknown	unknown	2	8	2	7	6	2	2	6	0	4	3	3	0	0	0	0	8	32	0	0	0	0	0	0	3	3	0	0	0	0	0	0
denovo238458	Bacteria	Proteobacteria	Alphaproteobacteria	Rickettsiales	unknown	unknown	unknown	0	3	0	0	0	2	0	0	0	0	0	0	0	0	0	0	1	0	0	0	0	0	0	0	1	2	0	0	0	0	0	0
denovo291744	Bacteria	Actinobacteria	Actinobacteria	Acidimicrobidae	Acidimicrobiales	Acidimicrobineae	OCS155	0	0	0	0	0	1	2	0	0	29	0	0	0	0	0	0	75	1	0	0	0	0	0	0	0	0	0	0	0	0	0	0
denovo372139	Bacteria	Proteobacteria	Deltaproteobacteria	SAR324	unknown	unknown	unknown	0	0	25	67	0	0	0	0	0	0	0	0	0	0	0	0	0	0	0	0	0	0	0	0	0	0	0	0	0	0	0	0
denovo37366	Bacteria	Proteobacteria	Alphaproteobacteria	SAR11	unknown	unknown	unknown	0	0	0	0	0	0	0	0	1	0	0	0	0	34	24	14	0	0	0	26	0	0	10	0	0	0	0	0	0	0	0	0
denovo38930	Bacteria	Cyanobacteria	SubsectionI	unknown	unknown	unknown	unknown	0	0	0	0	0	1	0	0	0	0	0	0	1	0	27	0	0	0	0	5	0	1	74	0	0	0	0	0	0	0	0	0
denovo42425	Bacteria	Proteobacteria	Alphaproteobacteria	SAR11	unknown	unknown	unknown	0	0	0	0	0	0	0	0	0	0	0	0	3	14	16	0	0	0	0	30	0	2	19	0	0	0	0	0	3	2	5	10
denovo52265	Bacteria	Proteobacteria	Gammaproteobacteria	Oceanospirillales	SAR86	unknown	unknown	0	1	1	0	0	1	0	0	1	0	0	0	19	28	2	26	0	0	0	0	1	0	0	0	1	1	0	0	0	0	0	2
denovo61079	Bacteria	Proteobacteria	Alphaproteobacteria	Rhodobacterales	Rhodobacteraceae	unknown	unknown	0	0	0	0	0	0	0	0	0	0	1	0	2	51	0	0	0	0	0	0	1	0	0	0	0	0	3	6	2	12	6	6
denovo66569	Bacteria	Cyanobacteria	SubsectionI	Prochlorococcus	uncultured	unknown	unknown	0	0	0	0	0	0	0	0	0	0	0	0	90	0	0	16	0	1	0	0	0	0	0	0	1	1	0	0	0	0	0	0
denovo115138	Bacteria	Proteobacteria	Alphaproteobacteria	Rhodobacterales	Rhodobacteraceae	unknown	unknown	0	0	0	0	0	0	0	0	0	0	0	0	0	0	0	0	0	0	0	0	1	0	0	0	0	0	0	100	0	0	5	1
denovo124019	Bacteria	Proteobacteria	Alphaproteobacteria	Rickettsiales	unknown	unknown	unknown	0	0	0	0	0	0	0	0	0	0	0	1	0	0	0	0	0	1	0	0	1	3	0	0	2	0	0	0	57	32	0	10
denovo12865	Bacteria	Proteobacteria	Alphaproteobacteria	Rhodobacterales	Rhodobacteraceae	uncultured	uncultured	0	1	0	1	0	5	0	0	1	0	0	6	7	13	7	5	0	2	7	3	1	0	17	11	3	1	1	0	0	0	0	1
denovo14677	Bacteria	Proteobacteria	Alphaproteobacteria	Rhodobacterales	Rhodobacteraceae	unknown	unknown	0	0	0	0	0	0	0	0	0	0	0	0	0	1	1	0	0	0	51	0	0	0	1	15	0	0	0	0	0	0	0	0
denovo166480	Bacteria	Bacteroidetes	Flavobacteria	Flavobacteriales	Flavobacteriaceae	unknown	unknown	1	0	0	0	0	0	0	0	1	0	2	0	0	0	0	0	0	2	0	0	34	16	0	7	2	0	25	2	0	0	0	0
denovo17289	Bacteria	Cyanobacteria	SubsectionI	Prochlorococcus	unknown	unknown	unknown	0	0	0	0	0	0	0	0	0	0	0	0	2	1	22	1	0	1	20	1	0	0	1	3	0	1	0	0	1	0	0	0
denovo213105	Bacteria	Proteobacteria	Gammaproteobacteria	Oceanospirillales	unknown	unknown	unknown	5	5	0	4	0	1	1	0	9	6	0	2	0	0	0	0	5	9	0	0	0	0	0	0	45	5	0	0	0	0	0	0
denovo265408	Bacteria	Proteobacteria	Alphaproteobacteria	SAR11	unknown	unknown	unknown	15	42	3	4	0	3	5	2	20	2	1	2	0	0	0	0	6	0	0	0	0	0	0	0	0	0	0	0	0	0	0	0
denovo269209	Bacteria	Proteobacteria	Alphaproteobacteria	SAR11	unknown	unknown	unknown	11	41	0	0	0	2	0	0	48	2	0	0	0	0	0	0	1	0	0	0	0	0	0	0	0	0	0	0	0	0	0	0
denovo323756	Bacteria	Proteobacteria	Gammaproteobacteria	Oceanospirillales	unknown	unknown	unknown	0	0	0	3	2	11	0	29	0	0	7	3	0	0	0	0	0	0	0	0	0	0	0	0	0	0	0	0	0	0	0	0
denovo354434	Bacteria	Proteobacteria	Alphaproteobacteria	Rhodobacterales	Rhodobacteraceae	uncultured	uncultured	0	0	6	29	0	0	1	1	0	0	6	0	0	0	0	0	0	0	0	0	0	0	0	0	0	0	0	0	0	0	0	0
denovo362099	Bacteria	Proteobacteria	Alphaproteobacteria	Rickettsiales	SAR116	unknown	unknown	0	0	16	38	4	0	15	9	0	0	3	0	0	0	0	0	0	0	0	0	0	0	0	0	0	0	0	0	0	0	0	0
denovo391221	Bacteria	Cyanobacteria	SubsectionI	Synechococcus	uncultured	unknown	unknown	0	0	4	97	2	0	3	2	0	0	0	0	0	0	0	0	0	0	0	0	0	0	0	0	0	0	0	0	0	0	0	0
denovo399431	Bacteria	Proteobacteria	Alphaproteobacteria	SAR11	unknown	unknown	unknown	0	0	5	0	10	0	80	13	0	0	0	0	0	0	0	0	0	0	0	0	0	0	0	0	0	0	0	0	0	0	0	0
denovo402291	Bacteria	Proteobacteria	Alphaproteobacteria	Rhodobacterales	Rhodobacteraceae	uncultured	uncultured	0	0	37	0	12	0	25	34	0	0	0	0	0	0	0	0	0	0	0	0	0	0	0	0	0	0	0	0	0	0	0	0
denovo406	Bacteria	Proteobacteria	Alphaproteobacteria	SAR11	unknown	unknown	unknown	0	0	0	0	0	1	0	0	0	0	4	0	0	5	0	1	0	0	7	6	4	2	4	7	0	0	4	9	1	24	7	6
denovo712	Bacteria	Bacteroidetes	Flavobacteria	Flavobacteriales	Flavobacteriaceae	Polaribacter	unknown	3	2	0	4	2	6	0	12	1	4	0	0	1	7	6	2	0	2	1	0	0	2	6	0	5	1	6	2	0	5	4	8
denovo71687	Unassigned	Unassigned	Unassigned	Unassigned	Unassigned	Unassigned	Unassigned	1	4	2	5	0	2	1	1	2	3	0	0	2	0	0	3	2	5	0	0	4	4	0	0	2	2	3	3	9	4	7	9
denovo12056	Bacteria	Proteobacteria	Gammaproteobacteria	Oceanospirillales	SAR86	unknown	unknown	0	0	1	1	0	0	0	0	0	0	0	0	1	2	18	0	0	0	11	11	0	2	5	8	2	1	0	0	0	0	0	0
denovo161222	Bacteria	Actinobacteria	Actinobacteria	Acidimicrobidae	Acidimicrobiales	Acidimicrobineae	OCS155	0	0	0	0	0	1	0	0	0	0	0	0	0	0	0	0	0	0	0	0	49	15	0	14	0	0	0	0	0	0	0	0
denovo170086	Bacteria	Proteobacteria	Alphaproteobacteria	SAR11	unknown	unknown	unknown	2	2	0	0	0	1	0	1	2	0	0	0	0	0	0	0	0	1	0	0	44	38	0	7	3	1	0	0	0	0	0	0
denovo174338	Bacteria	Bacteroidetes	Flavobacteria	Flavobacteriales	Flavobacteriaceae	NS4	unknown	0	2	3	1	1	2	0	0	1	1	3	1	0	0	0	0	1	9	0	0	9	0	0	0	17	0	32	0	0	0	0	0
denovo193641	Bacteria	Proteobacteria	Alphaproteobacteria	Rickettsiales	unknown	unknown	unknown	8	15	0	2	0	2	4	0	7	1	1	0	0	0	0	0	7	10	0	0	0	0	0	0	17	5	0	0	0	0	0	0
denovo203897	Bacteria	Proteobacteria	Alphaproteobacteria	SAR11	unknown	unknown	unknown	0	3	1	11	2	8	9	16	1	0	4	5	0	0	0	0	2	2	0	0	0	0	0	0	6	4	0	0	0	0	0	0
denovo216245	Bacteria	Proteobacteria	Alphaproteobacteria	SAR11	unknown	unknown	unknown	0	1	0	0	0	0	0	0	0	0	0	0	0	0	0	0	0	39	0	0	0	0	0	0	27	8	0	0	0	0	0	0
denovo281513	Bacteria	Proteobacteria	Alphaproteobacteria	Rhodospirillales	Rhodospirillaceae	AEGEAN-169	unknown	25	24	0	2	0	4	0	2	1	3	0	0	0	0	0	0	41	3	0	0	0	0	0	0	0	0	0	0	0	0	0	0
denovo365693	Bacteria	Deferribacteres	Deferribacteres	Deferribacterales	SAR406	unknown	unknown	0	0	17	63	0	0	3	0	0	0	0	0	0	0	0	0	0	0	0	0	0	0	0	0	0	0	0	0	0	0	0	0
denovo430	Bacteria	Bacteroidetes	Flavobacteria	Flavobacteriales	Flavobacteriaceae	unknown	unknown	0	0	0	0	0	0	27	0	1	2	0	0	3	0	0	0	0	25	0	2	14	3	5	0	1	0	1	1	0	0	6	4
denovo50010	Bacteria	Bacteroidetes	Flavobacteria	Flavobacteriales	Flavobacteriaceae	unknown	unknown	0	0	0	0	0	0	0	0	0	0	0	0	17	48	0	25	0	1	0	0	0	0	0	0	0	0	1	0	2	1	2	1
denovo59245	Bacteria	Proteobacteria	Alphaproteobacteria	SAR11	unknown	unknown	unknown	0	0	0	0	0	0	0	0	0	0	0	0	48	32	0	25	0	0	0	0	0	0	0	0	0	0	0	0	0	0	0	0
denovo6908	Unassigned	Unassigned	Unassigned	Unassigned	Unassigned	Unassigned	Unassigned	3	12	1	6	4	3	0	2	3	1	2	2	4	1	3	2	4	3	7	2	0	0	1	4	4	2	3	1	1	1	1	4
denovo82087	Bacteria	Proteobacteria	Alphaproteobacteria	SAR11	unknown	unknown	unknown	0	0	0	0	0	0	0	0	0	0	0	0	0	1	15	2	0	0	0	0	0	0	0	0	0	0	1	0	0	0	0	0
denovo145798	Bacteria	Proteobacteria	Alphaproteobacteria	Rhodospirillales	Rhodospirillaceae	AEGEAN-169	unknown	0	0	0	0	0	0	0	0	0	0	0	0	0	0	0	0	0	2	0	0	12	30	0	6	0	2	9	0	11	0	0	2
denovo148396	Archaea	Euryarchaeota	Thermoplasmata	Thermoplasmatales	Marine	unknown	unknown	0	0	0	0	0	1	0	0	0	0	0	0	0	0	0	0	0	0	0	0	2	49	0	0	1	0	0	0	23	0	0	5
denovo148505	Bacteria	Cyanobacteria	Chloroplast	uncultured	unknown	unknown	unknown	1	0	0	0	0	2	0	0	0	0	0	0	0	0	0	0	0	7	0	0	5	38	0	0	0	1	3	0	28	0	0	5
denovo164742	Bacteria	Proteobacteria	Alphaproteobacteria	Rickettsiales	SAR116	unknown	unknown	1	2	0	0	1	1	0	1	4	1	0	0	0	0	0	0	1	6	0	0	24	17	0	8	5	1	20	1	0	0	0	0
denovo189182	Bacteria	Cyanobacteria	SubsectionI	Prochlorococcus	uncultured	unknown	unknown	0	0	0	0	0	0	0	0	0	0	0	0	0	0	0	0	0	0	0	0	0	0	0	0	5	0	79	0	0	0	0	0
denovo207922	Bacteria	Cyanobacteria	SubsectionI	Synechococcus	uncultured	unknown	unknown	0	0	0	0	0	0	0	0	0	0	0	0	0	0	0	0	0	7	0	0	0	0	0	0	99	0	0	0	0	0	0	0
denovo209534	Archaea	Euryarchaeota	Thermoplasmata	Thermoplasmatales	Marine	unknown	unknown	2	3	0	0	0	1	1	1	2	0	1	0	0	0	0	0	1	45	0	0	0	0	0	0	37	2	0	0	0	0	0	0
denovo249930	Bacteria	Proteobacteria	Alphaproteobacteria	SAR11	unknown	unknown	unknown	0	1	0	0	0	0	0	0	0	0	0	0	0	0	0	0	1	0	0	0	0	0	0	0	47	57	0	0	0	0	0	0
denovo301278	Bacteria	Cyanobacteria	SubsectionI	Prochlorococcus	uncultured	unknown	unknown	0	0	0	0	0	8	1	0	35	28	0	0	0	0	0	0	26	0	0	0	0	0	0	0	0	0	0	0	0	0	0	0
denovo376912	Bacteria	Cyanobacteria	SubsectionI	Synechococcus	uncultured	unknown	unknown	0	0	72	21	1	0	1	0	0	0	0	0	0	0	0	0	0	0	0	0	0	0	0	0	0	0	0	0	0	0	0	0
denovo399854	Bacteria	Cyanobacteria	SubsectionI	Prochlorococcus	uncultured	unknown	unknown	0	0	2	0	2	0	95	7	0	0	0	0	0	0	0	0	0	0	0	0	0	0	0	0	0	0	0	0	0	0	0	0
denovo404322	Bacteria	Proteobacteria	Gammaproteobacteria	Oceanospirillales	SAR86	unknown	unknown	0	0	34	0	31	0	17	24	0	0	0	0	0	0	0	0	0	0	0	0	0	0	0	0	0	0	0	0	0	0	0	0
denovo433	Bacteria	Cyanobacteria	Chloroplast	uncultured	unknown	unknown	unknown	6	3	1	6	4	7	6	4	2	1	0	3	7	2	1	4	0	2	9	2	2	0	3	3	1	3	1	1	2	0	0	1
denovo59067	Bacteria	Proteobacteria	Alphaproteobacteria	SAR11	unknown	unknown	unknown	6	2	0	1	0	1	1	0	4	2	3	2	8	16	0	9	2	7	0	0	1	3	0	0	2	0	5	2	0	0	4	5
denovo134286	Bacteria	Proteobacteria	Alphaproteobacteria	SAR11	unknown	unknown	unknown	0	0	0	0	0	0	0	0	0	0	0	1	0	0	0	0	0	0	0	0	15	17	0	0	0	0	0	0	15	7	0	22
denovo150999	Bacteria	Proteobacteria	Alphaproteobacteria	SAR11	unknown	unknown	unknown	0	0	0	0	0	0	0	0	1	0	0	0	0	0	0	0	0	0	0	0	2	95	0	1	1	0	1	0	0	0	0	0
denovo158862	Bacteria	Proteobacteria	Alphaproteobacteria	SAR11	unknown	unknown	unknown	1	0	1	1	0	0	0	0	2	0	0	0	0	0	0	0	0	2	0	0	19	17	0	5	3	0	23	0	0	0	0	0
denovo164465	Bacteria	Proteobacteria	Alphaproteobacteria	Rickettsiales	SAR116	unknown	unknown	0	0	1	0	0	0	0	0	0	0	0	0	0	0	0	0	0	4	0	0	26	8	0	6	12	0	17	2	0	0	0	0
denovo178311	Archaea	Euryarchaeota	Thermoplasmata	Thermoplasmatales	Marine	unknown	unknown	1	0	0	1	0	0	1	1	0	0	1	0	0	0	0	0	0	0	0	0	0	0	0	0	2	0	83	0	0	0	0	0
denovo179535	Bacteria	Actinobacteria	Actinobacteria	Acidimicrobidae	Acidimicrobiales	Acidimicrobineae	OCS155	0	0	0	0	0	0	0	0	0	0	0	0	0	0	0	0	0	0	0	0	0	0	0	0	1	0	73	0	0	0	0	0
denovo186886	Bacteria	Proteobacteria	Alphaproteobacteria	Rhodobacterales	Rhodobacteraceae	uncultured	uncultured	4	2	0	0	0	1	0	1	5	1	1	0	0	0	0	0	5	25	0	0	0	0	0	0	20	4	8	1	0	0	0	0
denovo192688	Bacteria	Proteobacteria	Alphaproteobacteria	Rhodospirillales	Rhodospirillaceae	Defluviicoccus	uncultured	3	3	0	0	0	1	0	0	4	2	0	0	0	0	0	0	1	13	0	0	0	0	0	0	38	2	0	0	0	0	0	0
denovo203926	Bacteria	Proteobacteria	Gammaproteobacteria	Oceanospirillales	SAR86	unknown	unknown	0	0	0	0	0	0	1	0	0	0	0	0	0	0	0	0	0	14	0	0	0	0	0	0	64	0	0	0	0	0	0	0
denovo207342	Bacteria	Proteobacteria	Alphaproteobacteria	Rhodobacterales	Rhodobacteraceae	uncultured	uncultured	3	8	0	0	0	0	0	0	7	2	0	1	0	0	0	0	5	25	0	0	0	0	0	0	27	11	0	0	0	0	0	0
denovo258168	Bacteria	Actinobacteria	Actinobacteria	Acidimicrobidae	Acidimicrobiales	Acidimicrobineae	OCS155	1	37	0	0	1	0	0	0	1	3	0	0	0	0	0	0	0	0	0	0	0	0	0	0	0	62	0	0	0	0	0	0
denovo261528	Bacteria	Proteobacteria	Alphaproteobacteria	SAR11	unknown	unknown	unknown	1	84	0	0	0	0	0	0	3	0	0	0	0	0	0	0	0	0	0	0	0	0	0	0	0	16	0	0	0	0	0	0
denovo269299	Bacteria	Proteobacteria	Alphaproteobacteria	SAR11	unknown	unknown	unknown	8	36	1	0	2	0	0	5	38	5	2	0	0	0	0	0	4	0	0	0	0	0	0	0	0	0	0	0	0	0	0	0
denovo299587	Bacteria	Cyanobacteria	SubsectionI	Prochlorococcus	unknown	unknown	unknown	0	0	0	1	0	0	0	0	2	1	0	0	0	0	0	0	101	0	0	0	0	0	0	0	0	0	0	0	0	0	0	0
denovo310847	Bacteria	Proteobacteria	Alphaproteobacteria	Rhodobacterales	Rhodobacteraceae	uncultured	uncultured	0	0	0	3	1	31	0	10	1	15	12	6	0	0	0	0	0	0	0	0	0	0	0	0	0	0	0	0	0	0	0	0
denovo318145	Bacteria	Proteobacteria	Alphaproteobacteria	Rickettsiales	S25-593	uncultured	unknown	0	0	1	1	0	26	0	6	0	0	7	20	0	0	0	0	0	0	0	0	0	0	0	0	0	0	0	0	0	0	0	0
denovo370869	Bacteria	Cyanobacteria	SubsectionI	Prochlorococcus	uncultured	unknown	unknown	0	0	24	35	12	0	21	4	0	0	0	0	0	0	0	0	0	0	0	0	0	0	0	0	0	0	0	0	0	0	0	0
denovo402125	Bacteria	Proteobacteria	Alphaproteobacteria	Rickettsiales	SAR116	unknown	unknown	0	0	28	0	10	0	27	40	0	0	0	0	0	0	0	0	0	0	0	0	0	0	0	0	0	0	0	0	0	0	0	0
denovo402416	Bacteria	Proteobacteria	Alphaproteobacteria	Rhodospirillales	Rhodospirillaceae	AEGEAN-169	unknown	0	0	20	0	5	0	23	57	0	0	0	0	0	0	0	0	0	0	0	0	0	0	0	0	0	0	0	0	0	0	0	0
denovo4743	Bacteria	Bacteroidetes	Flavobacteria	Flavobacteriales	Flavobacteriaceae	NS4	unknown	0	0	4	3	2	3	4	3	2	1	0	4	4	4	5	1	1	5	2	6	2	1	2	3	10	0	2	1	5	1	1	4
denovo65173	Bacteria	Proteobacteria	Alphaproteobacteria	SAR11	unknown	unknown	unknown	0	0	0	0	0	0	0	0	0	0	0	0	67	1	0	29	0	0	0	0	0	1	0	0	0	0	0	0	0	0	0	0
denovo79960	Unassigned	Unassigned	Unassigned	Unassigned	Unassigned	Unassigned	Unassigned	0	0	2	2	1	1	1	0	2	2	1	1	0	4	1	5	0	1	0	0	3	3	0	0	1	1	3	18	3	3	14	7
denovo90281	Archaea	Euryarchaeota	Thermoplasmata	Thermoplasmatales	Marine	unknown	unknown	2	2	0	2	2	3	2	0	1	0	3	1	0	0	0	3	4	5	0	0	1	7	0	0	0	0	2	1	18	6	3	20
denovo105376	Bacteria	Proteobacteria	Gammaproteobacteria	Oceanospirillales	SAR86	unknown	unknown	0	1	2	1	0	0	1	0	0	0	0	0	0	0	0	0	0	5	0	0	5	4	0	0	3	1	4	19	13	17	15	10
denovo111430	Bacteria	Proteobacteria	Gammaproteobacteria	JTB148	uncultured	unknown	unknown	0	0	0	0	0	0	0	0	0	0	0	0	0	0	0	0	0	0	0	0	0	1	0	0	0	0	1	20	24	26	16	15
denovo11557	Bacteria	Proteobacteria	Alphaproteobacteria	SAR11	unknown	unknown	unknown	2	4	0	1	0	2	1	2	0	2	0	2	0	3	13	2	0	1	6	20	4	0	0	2	2	2	1	0	2	0	1	1
denovo144677	Bacteria	Bacteroidetes	Flavobacteria	Flavobacteriales	Flavobacteriaceae	NS4	unknown	0	0	0	0	0	0	0	0	0	0	0	0	0	0	0	0	0	0	0	0	22	31	0	3	0	0	8	0	18	0	0	3
denovo144950	Bacteria	Proteobacteria	Alphaproteobacteria	SAR11	unknown	unknown	unknown	0	0	0	0	0	0	0	0	0	0	0	0	0	0	0	0	0	1	0	0	0	0	0	0	0	1	2	0	98	0	0	2
denovo215032	Bacteria	Proteobacteria	Gammaproteobacteria	Oceanospirillales	SAR86	unknown	unknown	0	1	0	0	0	0	0	0	2	0	1	1	0	0	0	0	0	56	0	0	0	0	0	0	40	1	0	0	0	0	0	0
denovo220312	Bacteria	Actinobacteria	Actinobacteria	Acidimicrobidae	Acidimicrobiales	Acidimicrobineae	OCS155	0	0	0	0	0	0	0	0	0	1	1	0	0	0	0	0	3	98	0	0	0	0	0	0	0	0	0	0	0	0	0	0
denovo22383	Bacteria	Cyanobacteria	SubsectionI	Prochlorococcus	uncultured	unknown	unknown	2	2	0	0	1	4	0	5	6	2	1	2	2	3	5	2	7	6	9	1	1	2	1	2	4	3	0	2	3	1	2	6
denovo229779	Bacteria	Proteobacteria	Alphaproteobacteria	Rickettsiales	S25-593	uncultured	unknown	4	8	1	6	4	7	4	5	6	3	1	11	0	0	0	0	9	2	0	0	0	0	0	0	2	5	0	0	0	0	0	0
denovo237583	Bacteria	Cyanobacteria	SubsectionI	Prochlorococcus	uncultured	unknown	unknown	0	1	0	0	0	0	0	0	0	0	0	0	0	0	0	0	0	0	0	0	0	0	0	0	1	3	0	0	0	0	0	0
denovo239973	Bacteria	Proteobacteria	Alphaproteobacteria	SAR11	unknown	unknown	unknown	0	0	0	0	0	2	0	0	0	0	0	0	0	0	0	0	0	0	0	0	0	0	0	0	6	9	0	0	0	0	0	0
denovo240173	Bacteria	Proteobacteria	Alphaproteobacteria	SAR11	unknown	unknown	unknown	0	0	0	0	0	0	0	0	0	0	0	0	0	0	0	0	1	0	0	0	0	0	0	0	1	8	0	0	0	0	0	0
denovo301368	Bacteria	Proteobacteria	Alphaproteobacteria	OCS116	unknown	unknown	unknown	0	0	2	8	3	11	5	9	22	7	4	9	0	0	0	0	6	0	0	0	0	0	0	0	0	0	0	0	0	0	0	0
denovo30963	Bacteria	Proteobacteria	Alphaproteobacteria	Rickettsiales	unknown	unknown	unknown	0	0	0	0	0	0	0	0	0	0	0	17	0	1	12	1	0	0	0	15	0	0	15	42	0	0	0	0	0	0	0	0
denovo35781	Bacteria	Deferribacteres	Deferribacteres	Deferribacterales	SAR406	unknown	unknown	1	1	0	0	0	3	0	2	2	1	2	3	19	7	11	9	0	4	0	3	0	5	9	2	6	1	1	1	2	1	1	1
denovo360822	Bacteria	Cyanobacteria	Chloroplast	uncultured	unknown	unknown	unknown	0	0	8	31	1	0	6	3	0	0	7	0	0	0	0	0	0	0	0	0	0	0	0	0	0	0	0	0	0	0	0	0
denovo404312	Bacteria	Proteobacteria	Alphaproteobacteria	SAR11	unknown	unknown	unknown	0	0	14	0	17	0	31	42	0	0	0	0	0	0	0	0	0	0	0	0	0	0	0	0	0	0	0	0	0	0	0	0
denovo460	Bacteria	Proteobacteria	Alphaproteobacteria	Rickettsiales	SAR116	unknown	unknown	6	8	4	12	3	3	5	0	1	0	2	2	2	1	1	1	2	8	2	5	1	2	1	2	2	5	3	0	2	0	4	0
denovo470	Bacteria	Proteobacteria	Deltaproteobacteria	Myxococcales	0319-6G20	marine	unknown	1	0	0	1	1	1	1	2	4	1	1	2	0	0	1	1	7	7	4	4	0	2	0	2	14	9	3	3	4	2	1	3
denovo49690	Bacteria	Proteobacteria	Alphaproteobacteria	SAR11	unknown	unknown	unknown	0	0	0	0	0	0	0	0	0	0	0	0	1	18	0	0	0	0	0	0	3	3	0	0	0	0	2	15	3	6	11	18
denovo52112	Bacteria	Proteobacteria	Alphaproteobacteria	Rickettsiales	SAR116	unknown	unknown	0	0	0	0	0	0	0	0	0	0	0	0	5	70	0	20	0	1	0	0	0	2	0	0	0	0	0	1	0	1	1	0
denovo63222	Bacteria	Proteobacteria	Alphaproteobacteria	SAR11	unknown	unknown	unknown	0	0	0	0	0	1	1	0	0	0	0	0	57	0	0	22	0	2	0	0	0	1	0	0	0	0	0	2	2	1	4	3
denovo71958	Bacteria	Bacteroidetes	Flavobacteria	Flavobacteriales	Flavobacteriaceae	NS4	unknown	0	4	3	1	1	0	0	0	4	0	2	0	3	2	4	4	0	9	0	0	6	3	0	0	12	1	4	3	3	2	3	3
denovo75725	Bacteria	Proteobacteria	Alphaproteobacteria	SAR11	unknown	unknown	unknown	0	0	0	0	0	0	0	0	0	0	0	0	0	6	4	10	0	0	0	0	0	1	0	0	0	0	0	7	5	3	8	3
denovo82073	Bacteria	Proteobacteria	Gammaproteobacteria	Oceanospirillales	unknown	unknown	unknown	0	0	0	0	0	0	0	0	0	0	0	0	0	7	7	25	0	0	0	0	0	0	0	1	0	0	0	0	0	0	0	2
denovo88877	Bacteria	Proteobacteria	Alphaproteobacteria	Rickettsiales	SAR116	unknown	unknown	0	0	0	0	0	0	1	0	1	0	0	0	0	13	0	23	0	0	0	0	0	6	0	0	0	0	0	6	3	2	12	3
denovo972	Bacteria	Cyanobacteria	SubsectionI	Prochlorococcus	uncultured	unknown	unknown	12	9	2	8	5	0	1	1	2	1	1	0	4	1	3	3	5	5	2	1	4	0	0	1	3	3	2	2	0	2	3	3
denovo101374	Bacteria	Actinobacteria	Actinobacteria	Acidimicrobidae	Acidimicrobiales	Acidimicrobineae	OCS155	0	2	0	0	0	0	0	0	1	0	0	0	0	0	0	0	1	7	0	0	1	4	0	1	5	2	10	9	6	8	12	13
denovo12065	Bacteria	Proteobacteria	Alphaproteobacteria	OCS116	unknown	unknown	unknown	0	0	0	0	0	0	0	0	0	0	0	3	3	5	8	1	0	2	8	4	1	1	13	9	3	0	3	3	5	4	4	5
denovo12292	Bacteria	Proteobacteria	Gammaproteobacteria	Alteromonadales	Alteromonadaceae	uncultured	uncultured	0	0	3	1	0	0	0	0	0	0	0	2	0	1	0	0	0	1	8	3	2	1	6	18	0	0	0	17	4	6	3	3
denovo152898	Bacteria	Cyanobacteria	SubsectionI	Synechococcus	uncultured	unknown	unknown	0	0	0	0	0	0	0	0	0	0	0	0	0	0	0	0	0	1	0	0	0	98	0	0	0	0	0	0	0	0	0	0
denovo169188	Bacteria	Proteobacteria	Alphaproteobacteria	Rhodobacterales	Rhodobacteraceae	Ruegeria	unknown	0	0	0	0	0	0	0	1	0	0	0	0	0	0	0	0	0	0	0	0	30	43	0	10	0	0	12	0	0	0	0	0
denovo188355	Bacteria	Proteobacteria	Alphaproteobacteria	SAR11	unknown	unknown	unknown	0	0	0	0	0	0	0	0	0	0	0	0	0	0	0	0	0	0	0	0	0	0	0	0	0	0	84	4	0	0	0	0
denovo195809	Bacteria	Cyanobacteria	Chloroplast	uncultured	unknown	unknown	unknown	1	1	0	0	0	0	0	0	0	0	0	0	0	0	0	0	0	15	0	0	0	0	0	0	47	0	0	0	0	0	0	0
denovo197240	Bacteria	Cyanobacteria	SubsectionI	Prochlorococcus	uncultured	unknown	unknown	3	7	1	10	4	1	5	5	4	5	4	4	0	0	0	0	7	9	0	0	0	0	0	0	10	8	0	0	0	0	0	0
denovo210555	Bacteria	Cyanobacteria	SubsectionI	Prochlorococcus	uncultured	unknown	unknown	0	0	0	0	0	0	0	0	0	0	0	0	0	0	0	0	0	88	0	0	0	0	0	0	15	0	0	0	0	0	0	0
denovo225087	Unassigned	Unassigned	Unassigned	Unassigned	Unassigned	Unassigned	Unassigned	4	10	3	8	4	5	3	2	7	2	2	6	0	0	0	0	9	6	0	0	0	0	0	0	2	6	0	0	0	0	0	0
denovo253001	Bacteria	Proteobacteria	Alphaproteobacteria	Rhodospirillales	Rhodospirillaceae	AEGEAN-169	unknown	0	0	0	0	0	0	0	0	0	0	0	0	0	0	0	0	0	0	0	0	0	0	0	0	53	44	0	0	0	0	0	0
denovo271751	Bacteria	Proteobacteria	Gammaproteobacteria	Oceanospirillales	SAR86	unknown	unknown	38	20	0	0	0	0	0	0	40	2	0	0	0	0	0	0	3	0	0	0	0	0	0	0	0	0	0	0	0	0	0	0
denovo273376	Bacteria	Actinobacteria	Actinobacteria	Acidimicrobidae	Acidimicrobiales	Acidimicrobineae	OCS155	13	29	0	0	0	1	0	1	40	1	0	0	0	0	0	0	17	0	0	0	0	0	0	0	0	0	0	0	0	0	0	0
denovo280413	Bacteria	Proteobacteria	Alphaproteobacteria	SAR11	unknown	unknown	unknown	60	24	0	0	0	5	0	0	2	2	0	0	0	0	0	0	8	1	0	0	0	0	0	0	0	0	0	0	0	0	0	0
denovo285437	Bacteria	Proteobacteria	Alphaproteobacteria	SAR11	unknown	unknown	unknown	21	56	1	0	0	1	2	1	1	0	1	0	0	0	0	0	16	0	0	0	0	0	0	0	0	0	0	0	0	0	0	0
denovo286217	Bacteria	Cyanobacteria	Chloroplast	uncultured	unknown	unknown	unknown	3	1	3	11	12	36	4	11	2	2	2	1	0	0	0	0	2	2	0	0	0	0	0	0	0	0	0	0	0	0	0	0
denovo30556	Bacteria	Bacteroidetes	Flavobacteria	Flavobacteriales	Flavobacteriaceae	NS5	unknown	0	1	1	1	1	0	1	1	3	0	0	0	2	6	2	3	1	3	0	1	4	3	3	2	1	2	1	5	3	5	7	15
denovo308432	Bacteria	Bacteroidetes	Flavobacteria	Flavobacteriales	Flavobacteriaceae	NS2b	unknown	0	0	3	3	1	20	3	6	7	13	12	2	0	0	0	0	0	0	0	0	0	0	0	0	0	0	0	0	0	0	0	0
denovo342380	Bacteria	Actinobacteria	Actinobacteria	Acidimicrobidae	Acidimicrobiales	Acidimicrobineae	OCS155	0	0	3	6	0	0	3	0	0	0	55	26	0	0	0	0	0	0	0	0	0	0	0	0	0	0	0	0	0	0	0	0
denovo35095	Bacteria	Proteobacteria	Gammaproteobacteria	JTB148	uncultured	unknown	unknown	1	0	0	0	0	0	0	0	0	0	0	4	3	10	24	10	0	0	0	16	0	1	26	5	1	0	0	0	0	0	2	0
denovo377536	Bacteria	Proteobacteria	Gammaproteobacteria	Alteromonadales	Pseudoalteromonadaceae	Pseudoalteromonas	Pseudoalteromonas	0	0	5	40	1	0	11	0	0	0	0	0	0	0	0	0	0	0	0	0	0	0	0	0	0	0	0	0	0	0	0	0
denovo389902	Bacteria	Proteobacteria	Alphaproteobacteria	SAR11	unknown	unknown	unknown	0	0	0	79	0	0	10	5	0	0	0	0	0	0	0	0	0	0	0	0	0	0	0	0	0	0	0	0	0	0	0	0
denovo42276	Bacteria	Actinobacteria	Actinobacteria	Acidimicrobidae	unknown	unknown	unknown	4	0	2	1	0	1	3	0	1	1	0	3	22	4	2	14	2	2	0	2	2	1	4	0	1	1	0	1	2	3	8	1
denovo449	Bacteria	Proteobacteria	Alphaproteobacteria	Rickettsiales	S25-593	uncultured	unknown	0	0	0	0	0	0	0	1	0	0	2	0	0	0	0	0	0	0	1	1	7	6	0	5	0	0	1	13	3	17	18	15
denovo58595	Bacteria	Proteobacteria	Alphaproteobacteria	SAR11	unknown	unknown	unknown	2	1	0	0	0	3	0	0	0	0	1	2	15	27	1	10	0	1	0	0	1	1	0	0	4	2	0	4	1	3	6	2
denovo60689	Bacteria	Proteobacteria	Alphaproteobacteria	SAR11	unknown	unknown	unknown	0	0	0	0	0	0	0	0	0	0	0	0	0	5	0	0	0	0	0	0	3	3	0	2	0	0	0	12	0	15	21	15
denovo69918	Bacteria	Cyanobacteria	Chloroplast	unknown	unknown	unknown	unknown	0	0	0	1	0	5	0	1	0	1	0	3	2	0	0	2	3	4	0	0	3	5	0	1	2	1	8	5	7	8	2	8
denovo90462	Bacteria	Actinobacteria	Actinobacteria	Acidimicrobidae	Acidimicrobiales	Acidimicrobineae	OCS155	0	0	0	0	0	0	0	0	0	0	0	0	0	0	0	1	0	0	0	0	7	8	0	0	0	0	0	6	16	8	27	16
denovo90472	Bacteria	Proteobacteria	Alphaproteobacteria	SAR11	unknown	unknown	unknown	0	0	0	0	0	0	0	0	0	0	0	0	0	0	0	17	0	2	0	0	3	1	0	0	1	0	3	0	2	3	10	1
denovo145955	Bacteria	Cyanobacteria	SubsectionI	Prochlorococcus	unknown	unknown	unknown	0	0	0	0	0	0	0	0	0	0	0	0	0	0	0	0	1	0	0	0	19	30	0	2	1	0	2	2	26	0	0	7
denovo148510	Bacteria	Cyanobacteria	SubsectionI	Prochlorococcus	unknown	unknown	unknown	2	2	2	4	3	1	3	1	5	1	0	1	0	0	0	0	4	7	0	0	3	3	0	0	9	2	1	0	10	0	0	22
denovo159335	Bacteria	Proteobacteria	Alphaproteobacteria	SAR11	unknown	unknown	unknown	0	0	0	0	1	0	0	0	0	0	0	0	0	0	0	0	0	0	0	0	1	8	0	0	1	1	0	0	0	0	0	0
denovo203560	Bacteria	Proteobacteria	Alphaproteobacteria	Rhodospirillales	Rhodospirillaceae	uncultured	uncultured	6	5	2	9	3	5	4	4	3	3	3	4	0	0	0	0	2	7	0	0	0	0	0	0	15	5	0	0	0	0	0	0
denovo2613	Bacteria	Proteobacteria	Gammaproteobacteria	Oceanospirillales	SAR86	unknown	unknown	4	4	0	0	1	1	2	0	3	0	5	7	1	2	6	6	1	2	11	8	1	4	2	2	0	0	1	2	5	0	3	1
denovo263270	Bacteria	Proteobacteria	Alphaproteobacteria	Rickettsiales	SAR116	unknown	unknown	2	15	7	15	0	11	1	2	9	2	3	7	0	0	0	0	14	1	0	0	0	0	0	0	0	0	0	0	0	0	0	0
denovo322638	Bacteria	Cyanobacteria	SubsectionI	Prochlorococcus	uncultured	unknown	unknown	0	0	1	0	0	67	0	4	0	0	0	1	0	0	0	0	0	0	0	0	0	0	0	0	0	0	0	0	0	0	0	0
denovo359503	Bacteria	Cyanobacteria	SubsectionI	Prochlorococcus	uncultured	unknown	unknown	0	0	6	32	12	0	8	4	0	0	6	0	0	0	0	0	0	0	0	0	0	0	0	0	0	0	0	0	0	0	0	0
denovo402948	Bacteria	Cyanobacteria	SubsectionI	Synechococcus	uncultured	unknown	unknown	0	0	1	0	2	0	2	97	0	0	0	0	0	0	0	0	0	0	0	0	0	0	0	0	0	0	0	0	0	0	0	0
denovo509	Bacteria	Cyanobacteria	SubsectionI	Prochlorococcus	uncultured	unknown	unknown	6	13	8	6	6	0	1	4	0	0	0	0	0	0	1	0	6	5	2	2	2	2	1	2	7	9	1	1	0	2	0	0
denovo6119	Bacteria	Proteobacteria	Alphaproteobacteria	SAR11	unknown	unknown	unknown	1	0	0	0	0	1	0	0	0	0	1	0	0	0	16	1	0	0	34	39	1	0	1	0	0	2	1	0	0	0	0	1
denovo101777	Bacteria	Proteobacteria	Alphaproteobacteria	SAR11	unknown	unknown	unknown	0	0	0	0	1	1	2	1	2	0	0	0	0	0	0	0	1	0	0	0	0	0	0	2	2	1	0	16	9	13	28	19
denovo160401	Bacteria	Cyanobacteria	SubsectionI	Prochlorococcus	unknown	unknown	unknown	0	0	0	1	0	0	0	0	0	0	0	0	0	0	0	0	1	0	0	0	4	23	0	2	0	0	1	0	0	0	0	0
denovo18673	Bacteria	Proteobacteria	Alphaproteobacteria	SAR11	unknown	unknown	unknown	0	0	0	0	0	0	0	0	0	1	0	1	0	0	27	0	0	0	72	0	0	0	0	0	0	0	0	0	0	0	0	0
denovo20595	Bacteria	Proteobacteria	Alphaproteobacteria	SAR11	unknown	unknown	unknown	0	0	0	0	0	0	0	0	0	0	0	3	0	0	17	0	0	0	71	0	0	0	4	6	0	0	0	0	0	0	0	0
denovo21931	Bacteria	Proteobacteria	Alphaproteobacteria	SAR11	unknown	unknown	unknown	3	1	2	1	0	4	0	0	1	0	1	0	1	0	10	3	0	0	42	0	1	2	5	7	2	0	2	2	0	1	2	1
denovo229360	Bacteria	Proteobacteria	Alphaproteobacteria	Rickettsiales	SAR116	unknown	unknown	8	10	2	4	2	0	7	3	8	6	3	5	0	0	0	0	11	6	0	0	0	0	0	0	5	4	0	0	0	0	0	0
denovo236445	Bacteria	Proteobacteria	Alphaproteobacteria	Rickettsiales	S25-593	uncultured	unknown	6	21	2	8	1	1	3	1	2	2	0	2	0	0	0	0	1	0	0	0	0	0	0	0	8	13	0	0	0	0	0	0
denovo280337	Unassigned	Unassigned	Unassigned	Unassigned	Unassigned	Unassigned	Unassigned	7	3	6	13	5	7	7	8	7	8	4	3	0	0	0	0	6	2	0	0	0	0	0	0	0	0	0	0	0	0	0	0
denovo309204	Bacteria	Proteobacteria	Alphaproteobacteria	Rhodospirillales	Rhodospirillaceae	AEGEAN-169	unknown	0	0	1	1	0	6	1	3	28	42	4	3	0	0	0	0	0	0	0	0	0	0	0	0	0	0	0	0	0	0	0	0
denovo316935	Bacteria	Cyanobacteria	SubsectionI	Prochlorococcus	uncultured	unknown	unknown	0	0	0	0	0	15	0	2	0	58	1	0	0	0	0	0	0	0	0	0	0	0	0	0	0	0	0	0	0	0	0	0
denovo350066	Bacteria	Proteobacteria	Alphaproteobacteria	SAR11	unknown	unknown	unknown	0	0	1	14	1	0	10	1	0	0	9	33	0	0	0	0	0	0	0	0	0	0	0	0	0	0	0	0	0	0	0	0
denovo351720	Bacteria	Proteobacteria	Alphaproteobacteria	SAR11	unknown	unknown	unknown	0	0	1	4	0	0	0	0	0	0	1	87	0	0	0	0	0	0	0	0	0	0	0	0	0	0	0	0	0	0	0	0
denovo37298	Bacteria	Proteobacteria	Alphaproteobacteria	Rhodobacterales	Rhodobacteraceae	uncultured	uncultured	0	0	0	1	1	0	0	0	0	0	0	0	8	5	7	9	0	3	0	6	3	3	4	1	2	0	3	2	4	11	8	4
denovo390632	Bacteria	Cyanobacteria	SubsectionI	Prochlorococcus	unknown	unknown	unknown	0	0	0	94	1	0	6	0	0	0	0	0	0	0	0	0	0	0	0	0	0	0	0	0	0	0	0	0	0	0	0	0
denovo394340	Bacteria	Cyanobacteria	SubsectionI	Synechococcus	uncultured	unknown	unknown	0	0	0	100	0	0	1	0	0	0	0	0	0	0	0	0	0	0	0	0	0	0	0	0	0	0	0	0	0	0	0	0
denovo58364	Bacteria	Cyanobacteria	SubsectionI	Prochlorococcus	uncultured	unknown	unknown	0	0	0	0	0	0	0	0	0	0	0	0	14	56	0	30	0	0	0	0	0	1	0	0	0	0	0	0	0	0	0	0
denovo94959	Bacteria	Cyanobacteria	Chloroplast	uncultured	unknown	unknown	unknown	0	0	0	0	0	0	0	0	0	0	0	0	0	0	0	4	0	0	0	0	1	1	0	0	0	0	0	2	9	5	38	14
denovo95353	Bacteria	Chloroflexi	SAR202	unknown	unknown	unknown	unknown	0	1	0	0	0	0	0	0	0	0	0	0	0	0	0	3	0	0	0	0	3	2	0	2	2	0	1	11	16	12	28	19
denovo97069	Bacteria	Bacteroidetes	Flavobacteria	Flavobacteriales	Flavobacteriaceae	unknown	unknown	0	0	0	0	0	0	0	0	0	0	0	0	0	0	0	0	0	0	0	0	0	0	0	0	0	0	0	21	0	0	39	40
denovo116629	Bacteria	Proteobacteria	Gammaproteobacteria	Oceanospirillales	Oleiphilaceae	Oleiphilus	uncultured	0	0	0	0	0	0	0	0	0	0	0	0	0	0	0	0	0	0	0	0	0	0	0	0	0	0	0	17	0	1	81	1
denovo136437	Bacteria	Proteobacteria	Alphaproteobacteria	SAR11	unknown	unknown	unknown	7	1	0	0	0	1	0	0	2	1	0	0	0	0	0	0	4	4	0	0	7	9	0	0	8	1	3	0	1	1	0	26
denovo157377	Bacteria	Cyanobacteria	SubsectionI	Prochlorococcus	uncultured	unknown	unknown	0	1	0	0	0	0	0	0	0	0	1	0	0	0	0	0	1	0	0	0	25	20	0	9	1	1	2	0	0	0	0	0
denovo16455	Bacteria	Actinobacteria	Actinobacteria	Acidimicrobidae	Acidimicrobiales	Acidimicrobineae	OCS155	0	0	0	0	0	0	0	0	0	0	0	8	2	9	19	2	0	0	21	7	0	0	12	11	0	0	0	0	0	0	0	0
denovo178853	Bacteria	Proteobacteria	Alphaproteobacteria	Rhodobacterales	Rhodobacteraceae	unknown	unknown	0	0	0	0	0	0	0	0	0	0	0	0	0	0	0	0	0	0	0	0	0	0	0	0	0	0	69	3	0	0	0	0
denovo203354	Bacteria	Proteobacteria	Alphaproteobacteria	SAR11	unknown	unknown	unknown	1	2	0	0	0	0	2	1	1	0	0	0	0	0	0	0	1	6	0	0	0	0	0	0	16	2	0	0	0	0	0	0
denovo212632	Bacteria	Proteobacteria	Gammaproteobacteria	Oceanospirillales	SAR86	unknown	unknown	0	0	0	0	0	0	0	1	1	1	0	0	0	0	0	0	0	33	0	0	0	0	0	0	60	0	0	0	0	0	0	0
denovo232002	Bacteria	Proteobacteria	Alphaproteobacteria	Rhodospirillales	Rhodospirillaceae	Defluviicoccus	uncultured	4	5	0	1	0	1	0	1	0	1	0	1	0	0	0	0	0	8	0	0	0	0	0	0	8	11	0	0	0	0	0	0
denovo260086	Bacteria	Proteobacteria	Alphaproteobacteria	SAR11	unknown	unknown	unknown	4	44	0	0	0	0	0	1	6	0	1	0	0	0	0	0	0	0	0	0	0	0	0	0	0	41	0	0	0	0	0	0
denovo280883	Bacteria	Proteobacteria	Alphaproteobacteria	SAR11	unknown	unknown	unknown	61	35	0	0	0	0	0	0	0	2	0	0	0	0	0	0	2	0	0	0	0	0	0	0	0	0	0	0	0	0	0	0
denovo303168	Bacteria	Cyanobacteria	SubsectionI	Prochlorococcus	uncultured	unknown	unknown	0	0	0	0	0	0	0	0	66	0	0	0	0	0	0	0	34	0	0	0	0	0	0	0	0	0	0	0	0	0	0	0
denovo308226	Bacteria	Proteobacteria	Gammaproteobacteria	Oceanospirillales	unknown	unknown	unknown	0	0	0	1	0	1	0	3	56	33	1	1	0	0	0	0	0	0	0	0	0	0	0	0	0	0	0	0	0	0	0	0
denovo315308	Bacteria	Proteobacteria	Alphaproteobacteria	Rhodospirillales	Rhodospirillaceae	uncultured	uncultured	0	0	7	18	3	11	8	10	1	1	6	2	0	0	0	0	0	0	0	0	0	0	0	0	0	0	0	0	0	0	0	0
denovo327982	Bacteria	Proteobacteria	Gammaproteobacteria	JTB148	uncultured	unknown	unknown	0	0	1	3	1	16	2	42	0	0	2	6	0	0	0	0	0	0	0	0	0	0	0	0	0	0	0	0	0	0	0	0
denovo44994	Bacteria	Proteobacteria	Alphaproteobacteria	Rhodospirillales	Rhodospirillaceae	AEGEAN-169	unknown	0	0	0	0	0	0	0	0	0	0	0	0	1	36	11	10	0	0	0	0	0	0	40	0	0	0	0	0	0	0	0	0
denovo81293	Bacteria	Proteobacteria	Gammaproteobacteria	Oceanospirillales	SAR86	unknown	unknown	4	1	0	0	0	1	0	1	2	3	1	4	0	3	7	11	2	4	0	0	0	4	0	0	5	1	2	2	4	5	1	4
denovo81724	Bacteria	Cyanobacteria	SubsectionI	Prochlorococcus	uncultured	unknown	unknown	9	14	4	1	0	3	0	4	6	4	0	0	0	0	0	0	3	3	0	0	0	2	0	0	5	7	1	0	3	1	4	3
denovo84055	Bacteria	Cyanobacteria	SubsectionI	Prochlorococcus	uncultured	unknown	unknown	0	0	0	0	0	0	0	0	0	0	0	0	0	0	14	13	0	0	0	0	0	0	0	0	0	0	0	0	0	0	0	0
denovo85110	Bacteria	Proteobacteria	Alphaproteobacteria	Rhodospirillales	Rhodospirillaceae	AEGEAN-169	unknown	0	0	0	0	0	1	0	0	1	0	0	0	0	7	0	15	1	1	0	0	2	3	0	1	4	0	7	2	4	5	4	6
